# Supplementary material for: RNAi Screening in Drosophila Cells Identifies New Modifiers of Mutant Huntingtin Aggregation
Source: PLoS One. 2009 Sep 30;4(9):e7275. doi: 10.1371/journal.pone.0007275 (PMC2748703; doi:10.1371/journal.pone.0007275)
Supplement: Data S1 — Excel file: Full List Functional Assign Worksheet: 2SDs full list All candidates with z scores of greater than 2 or less than −2 are shown in this worksheet, with data for Gene Ontology categorization and manual functional grouping. The effect on mutant Htt aggregation is abbreviated as either enhancing aggregation (en) or suppressing aggregation (su). The predicted number of 19 nt OTEs and the mean % viability values are shown. Given the continual updating of public databases, current information may differ from information obtained at the time this spreadsheet was made. Worksheet: en 1.5 to 2 Weaker enhancer dsRNAs with z scores between 1.5 and 2 are shown with all the data entries as above. (0.51 MB XLS) [file pone.0007275.s010.xls]

## Sheet: 2SDs full list
FBID	GSYM	GENE_NAME	cellular component (Flybase)	molecular function (Flybase)	biological process (Flybase)	GO_TERM_AND_ID (FLIGHT)	category	subcategory	# OTEs	effect	viability
FBgn0029094	asf1	anti-silencing factor 1	-	protein binding | inferred from physical interaction with tlk chromatin binding | inferred from electronic annotation	nucleosome assembly | inferred from mutant phenotype establishment and/or maintenance of chromatin architecture | inferred from genetic interaction with tlk regulation of progression through cell cycle | inferred from mutant phenotype regulation of nuclear mRNA splicing, via spliceosome | inferred from mutant phenotype	P:GO:0000074:regulation of cell cycle;P:GO:0006334:nucleosome assembly;C:GO:0035059:RCAF complex	cell cycle		1	en	48
FBgn0011206	bol	boule	-	mRNA binding | inferred from mutant phenotype mRNA binding | inferred from sequence or structural similarity with MGD:Dazl; MGI:MGI:1342328 mRNA binding | non-traceable author statement mRNA binding | inferred from sequence or structural similarity nucleotide binding | inferred from electronic annotation	male meiosis | inferred from mutant phenotype spermatogenesis | inferred from mutant phenotype meiotic G2/MI transition | inferred from mutant phenotype spermatocyte division | inferred from mutant phenotype regulation of translation | inferred from genetic interaction with twe positive regulation of meiosis | non-traceable author statement meiotic G2/MI transition | traceable author statement sp…	F:GO:0003676:nucleic acid binding;F:GO:0003723:RNA binding;C:GO:0005634:nucleus;P:GO:0006417:regulation of protein biosynthesis;P:GO:0006445:regulation of translation;P:GO:0007140:male meiosis;P:GO:0007283:spermatogenesis;P:GO:0008315:meiotic G2/MI transition;P:GO:0030154:cell differentiation	cell cycle		107	sup	41.5
FBgn0004106	cdc2	cdc2	-	cyclin-dependent protein kinase activity | inferred from genetic interaction with SGD_LOCUS:CDC28; SGD:S0000364 protein binding | inferred from physical interaction with CycB3 protein serine/threonine kinase activity | non-traceable author statement cyclin-dependent protein kinase activity | non-traceable author statement receptor signaling protein serine/threonine kinase activity | inferred from…	G1/S transition of mitotic cell cycle | inferred from sequence or structural similarity G2/M transition of mitotic cell cycle | inferred from sequence or structural similarity G2/M transition of mitotic cell cycle | inferred from mutant phenotype protein amino acid phosphorylation | non-traceable author statement neuroblast division | inferred from mutant phenotype neuroblast division | traceable…	P:GO:0000086:G2/M transition of mitotic cell cycle;P:GO:0000910:cytokinesis;F:GO:0004672:protein kinase activity;F:GO:0004674:protein serine/threonine kinase activity;F:GO:0004693:cyclin-dependent protein kinase activity;F:GO:0005515:protein binding;F:GO:0005524:ATP binding;P:GO:0006468:protein amino acid phosphorylation;P:GO:0007049:cell cycle;P:GO:0007067:mitosis;P:GO:0007141:male meiosis I;P:G…	cell cycle		0	sup	38
FBgn0030049	CG11265		-	sigma DNA polymerase activity | non-traceable author statement DNA topoisomerase activity | inferred from sequence or structural similarity with EMBL:AF089896; protein_id:AAD45198.1 nucleic acid binding | inferred from electronic annotation	sister chromatid cohesion | non-traceable author statement DNA replication | inferred from electronic annotation	P:GO:0000910:cytokinesis;F:GO:0003676:nucleic acid binding;P:GO:0007062:sister chromatid cohesion;P:GO:0007067:mitosis;F:GO:0016740:transferase activity;F:GO:0016779:nucleotidyltransferase activity;F:GO:0019984:sigma DNA polymerase activity	cell cycle		640	sup	23
FBgn0034964	CG3173		-	-	-	P:GO:0007076:mitotic chromosome condensation	cell cycle		0	en	107
FBgn0030752	CG9947		-	-	cell cycle | inferred from electronic annotation regulation of progression through cell cycle | inferred from electronic annotation	F:GO:0005554:molecular function unknown;C:GO:0016020:membrane	cell cycle		0	en	122
FBgn0010314	Cks30A	Cyclin-dependent kinase subunit 30A	-	cyclin-dependent protein kinase activity | inferred from sequence or structural similarity protein binding | inferred from physical interaction with cdc2 AND inferred from physical interaction with cdc2c cyclin-dependent protein kinase regulator activity | inferred from sequence or structural similarity with UniProt:P56390 protein serine/threonine kinase activity | non-traceable author statement …	positive regulation of mitotic metaphase/anaphase transition | non-traceable author statement protein amino acid phosphorylation | inferred from sequence or structural similarity cell cycle | inferred from mutant phenotype histoblast morphogenesis | inferred from mutant phenotype spindle assembly | inferred from mutant phenotype syncytial blastoderm mitotic cell cycle | inferred from mutant pheno…	P:GO:0000910:cytokinesis;F:GO:0004693:cyclin-dependent protein kinase activity;P:GO:0007049:cell cycle	cell cycle		27	sup	68.5
FBgn0025455	CycT	Cyclin T	-	cyclin-dependent protein kinase regulator activity | inferred from sequence or structural similarity with CycC AND inferred from sequence or structural similarity with CycH transcriptional elongation regulator activity | inferred from direct assay cyclin-dependent protein kinase regulator activity | inferred from sequence or structural similarity with EMBL:AF048732 RNA polymerase subunit kinase a…	actin filament organization | inferred from mutant phenotype cell cycle | inferred from mutant phenotype regulation of cell shape | inferred from mutant phenotype response to heat | inferred from direct assay transcription | inferred from direct assay RNA elongation from RNA polymerase II promoter | inferred from electronic annotation regulation of transcription from RNA polymerase II promoter | …	P:GO:0000074:regulation of cell cycle;F:GO:0003711:transcriptional elongation regulator activity;C:GO:0005634:nucleus;C:GO:0005700:polytene chromosome;C:GO:0005703:polytene chromosome puff;P:GO:0006350:transcription;P:GO:0006355:regulation of transcription, DNA-dependent;P:GO:0007015:actin filament organization;P:GO:0007049:cell cycle;C:GO:0008024:transcription elongation factor complex b;F:GO:00…	cell cycle		0	sup	64
FBgn0001086	fzy	fizzy	-	-	cyclin catabolism | inferred from direct assay cell cycle | inferred from mutant phenotype cellular physiological process | inferred from mutant phenotype protein catabolism | inferred from mutant phenotype proteolysis | inferred from electronic annotation regulation of exit from mitosis | traceable author statement regulation of proteolysis | traceable author statement	C:GO:0000776:kinetochore;C:GO:0005737:cytoplasm;C:GO:0005813:centrosome;P:GO:0007049:cell cycle;P:GO:0007096:regulation of exit from mitosis;P:GO:0008054:cyclin catabolism;P:GO:0030162:regulation of proteolysis and peptidolysis	cell cycle		1	sup	37
FBgn0011710	Septin 1	Septin-1	-	GTP binding | inferred from sequence or structural similarity with InterPro:IPR000038 GTPase activity | non-traceable author statement protein binding | inferred from physical interaction with sip2 GTPase activity | inferred from electronic annotation structural constituent of cytoskeleton | inferred from electronic annotation	cytokinesis | inferred from sequence or structural similarity cellularization | traceable author statement cytokinesis | non-traceable author statement mitosis | inferred from electronic annotation	P:GO:0000910:cytokinesis;F:GO:0005525:GTP binding;P:GO:0007049:cell cycle;P:GO:0007349:cellularization;C:GO:0045172:ring canal (sensu Insecta)	cell cycle		0	sup	52
FBgn0004391	shtd	shattered	-	ligase activity | inferred from electronic annotation	cell cycle | inferred from electronic annotation development | inferred from electronic annotation meiosis | inferred from electronic annotation regulation of progression through cell cycle | inferred from electronic annotation	P:GO:0000074:regulation of cell cycle;C:GO:0005680:anaphase-promoting complex	cell cycle		1	en	108.5
FBgn0002044	swm	second mitotic wave missing	nucleus	nucleic acid binding, nucleotide binding, zinc ion binding	regulation of progression through mitotic cell cycle	F:GO:0003676:nucleic acid binding	cell cycle		0	sup	43
FBgn0030343	ATP7		-	copper ion transporter activity | inferred from mutant phenotype copper-exporting ATPase activity | inferred from sequence or structural similarity with EMBL:U38477 ATP binding | inferred from electronic annotation copper ion binding | inferred from electronic annotation	copper ion transport | inferred from mutant phenotype cation transport | inferred from electronic annotation metabolism | inferred from electronic annotation	F:GO:0003824:catalytic activity;F:GO:0004008:copper-exporting ATPase activity;F:GO:0005507:copper ion binding;F:GO:0005524:ATP binding;P:GO:0006812:cation transport;P:GO:0006825:copper ion transport;P:GO:0008152:metabolism;F:GO:0015662:ATPase activity, coupled to transmembrane movement of ions, phosphorylative mechanism;C:GO:0016020:membrane;C:GO:0016021:integral to membrane;F:GO:0016820:hydrolas…	channel/transporter		1	en	119
FBgn0000180	bib	big brain	plasma membraneadherens junctioncytoplasm	water channel activity | inferred from sequence or structural similarity with UniProt:O62735 nonselective cation channel activity | inferred from direct assay binding | inferred from electronic annotation carrier activity | inferred from electronic annotation	ectoderm development | traceable author statement mesoderm development | inferred from mutant phenotype ovarian follicle cell development (sensu Insecta) ; GO:0030707 | traceable author statement nervous system development | non-traceable author statement Notch signaling pathway | non-traceable author statement cell homeostasis | inferred from electronic annotation transport | inferred from elect…	F:GO:0005215:transporter activity;P:GO:0006810:transport;P:GO:0007219:Notch signaling pathway;P:GO:0007275:development;P:GO:0007398:ectoderm development;P:GO:0007399:neurogenesis;P:GO:0007498:mesoderm development;C:GO:0016020:membrane;C:GO:0016021:integral to membrane;P:GO:0030154:cell differentiation;P:GO:0030707:ovarian follicle cell development (sensu Insecta)	channel/transporter		641	sup	17
FBgn0024365	CG12773		-	sodium:potassium:chloride symporter activity | inferred from sequence or structural similarity with NCBI_gi:4506975 cation transporter activity | inferred from electronic annotation amino acid-polyamine transporter activity | inferred from electronic annotation	cation transport | inferred from electronic annotation amino acid transport | inferred from electronic annotation	F:GO:0005279:amino acid-polyamine transporter activity;P:GO:0006810:transport;P:GO:0006865:amino acid transport;F:GO:0015171:amino acid transporter activity;C:GO:0016020:membrane;C:GO:0016021:integral to membrane	channel/transporter		10	sup	84.5
FBgn0033510	CG12904		-	potassium channel activity | inferred from sequence or structural similarity with EMBL:AF089730 calcium-activated potassium channel activity | inferred from electronic annotation	potassium ion transport | inferred from electronic annotation	F:GO:0005216:ion channel activity;F:GO:0005267:potassium channel activity;P:GO:0006811:ion transport;P:GO:0006813:potassium ion transport;F:GO:0015269:calcium-activated potassium channel activity;C:GO:0016020:membrane	channel/transporter		260	sup	45.5
FBgn0033368	CG13743		-	-	-	F:GO:0005279:amino acid-polyamine transporter activity;P:GO:0006810:transport;P:GO:0006865:amino acid transport;C:GO:0016020:membrane;C:GO:0016021:integral to membrane	channel/transporter		531	sup	36.5
FBgn0039641	CG14511		-	UDP-N-acetylglucosamine transporter activity | inferred from sequence or structural similarity with EMBL:AL031856; protein_id:CAA21303	carbohydrate metabolism | inferred from electronic annotation carbohydrate transport | inferred from electronic annotation	UDP-N-acetylglucosamine transporter activity,carbohydrate metabolism, carbohydrate transport	channel/transporter		1	sup	105
FBgn0034911	CG5549		-	glycine:sodium symporter activity | inferred from sequence or structural similarity with UniProt:Q28039 neurotransmitter:sodium symporter activity | inferred from electronic annotation	amino acid metabolism | inferred from electronic annotation amino acid transport | inferred from electronic annotation extracellular transport | inferred from electronic annotation ion transport | inferred from electronic annotation neurotransmitter transport | inferred from electronic annotation	F:GO:0005328:neurotransmitter:sodium symporter activity;C:GO:0005887:integral to plasma membrane;P:GO:0006810:transport;P:GO:0006836:neurotransmitter transport;F:GO:0015293:symporter activity;C:GO:0016020:membrane;C:GO:0016021:integral to membrane	channel/transporter		39	sup	90.5
FBgn0028469	CG8062		-	monocarboxylic acid transporter activity | inferred from sequence or structural similarity with EMBL:U87627	transport | inferred from electronic annotation	F:GO:0005215:transporter activity;P:GO:0006810:transport;C:GO:0016021:integral to membrane	channel/transporter		0	en	97.5
FBgn0040377	CG8310		-	hydrogen-exporting ATPase activity, phosphorylative mechanism | non-traceable author statement hydrogen-transporting ATP synthase activity, rotational mechanism | inferred from electronic annotation hydrogen-transporting ATPase activity, rotational mechanism | inferred from electronic annotation	proton transport | non-traceable author statement purine base metabolism | inferred from electronic annotation ATP synthesis coupled proton transport | inferred from electronic annotation	P:GO:0006754:ATP biosynthesis;P:GO:0006810:transport;P:GO:0006811:ion transport;F:GO:0015078:hydrogen ion transporter activity;P:GO:0015986:ATP synthesis coupled proton transport;P:GO:0015992:proton transport;C:GO:0016469:proton-transporting two-sector ATPase complex;F:GO:0016787:hydrolase activity;F:GO:0046933:hydrogen-transporting ATP synthase activity, rotational mechanism;F:GO:0046961:hydroge…	channel/transporter		1	sup	67
FBgn0038181	CG9297		-	calcium ion binding | inferred from sequence or structural similarity with UniProt:P13666 calmodulin binding | inferred from electronic annotation	calcium ion transport | inferred from sequence or structural similarity with UniProt:P13666 cell adhesion | inferred from electronic annotation	calcium ion binding , calmodulin binding, calcium ion transport, cell adhesion	channel/transporter		16	sup	56.5
FBgn0001203	Hk	Hyperkinetic	-	voltage-gated potassium channel activity | inferred from sequence or structural similarity voltage-gated potassium channel activity | inferred from sequence or structural similarity with UniProt:Q64284 oxidoreductase activity | inferred from electronic annotation	potassium ion transport | inferred from sequence or structural similarity flight behavior | inferred from mutant phenotype	F:GO:0005216:ion channel activity;F:GO:0005244:voltage-gated ion channel activity;F:GO:0005249:voltage-gated potassium channel activity;C:GO:0005737:cytoplasm;P:GO:0006810:transport;P:GO:0006811:ion transport;P:GO:0006813:potassium ion transport;C:GO:0016021:integral to membrane;F:GO:0016491:oxidoreductase activity	channel/transporter		650	sup	26
FBgn0010241	Mdr50	Multi drug resistance 50	-	ATPase activity, coupled | inferred from sequence or structural similarity with MGD:Abcb1a; MGI:MGI:97570 multidrug transporter activity | inferred from sequence or structural similarity with UniProt:P08183 multidrug transporter activity | non-traceable author statement ATP binding | inferred from electronic annotation ATPase activity, coupled to transmembrane movement of substances | inferred fr…	drug transport | inferred from sequence or structural similarity with MGD:Abcb1a; MGI:MGI:97570 defense response | inferred from electronic annotation extracellular transport | inferred from electronic annotation response to toxin | inferred from electronic annotation	F:GO:0000166:nucleotide binding;F:GO:0005524:ATP binding;P:GO:0006810:transport;C:GO:0016021:integral to membrane;F:GO:0016887:ATPase activity;F:GO:0017111:nucleoside-triphosphatase activity;F:GO:0042626:ATPase activity, coupled to transmembrane movement of substances	channel/transporter		0	sup	75
FBgn0011672	Mvl	Malvolio	-	cation transporter activity | inferred from electronic annotation	cation transport | inferred from electronic annotation	F:GO:0005215:transporter activity;P:GO:0006810:transport;C:GO:0016020:membrane;C:GO:0016021:integral to membrane	channel/transporter		0	sup	62.5
FBgn0015519	nAcRalpha-7E	nicotinic Acetylcholine Receptor alpha 7E	-	nicotinic acetylcholine-activated cation-selective channel activity | inferred from sequence or structural similarity with EMBL:AJ000399; protein_id:CAA04056 nicotinic acetylcholine-activated cation-selective channel activity | inferred from sequence or structural similarity acetylcholine receptor activity | inferred from electronic annotation	cation transport | inferred from electronic annotation muscle contraction | inferred from electronic annotation nerve-nerve synaptic transmission | inferred from electronic annotation neuromuscular synaptic transmission | inferred from electronic annotation	F:GO:0004872:receptor activity;F:GO:0004889:nicotinic acetylcholine-activated cation-selective channel activity;F:GO:0005216:ion channel activity;F:GO:0005230:extracellular ligand-gated ion channel activity;P:GO:0006810:transport;P:GO:0006811:ion transport;P:GO:0007268:synaptic transmission;C:GO:0016020:membrane;C:GO:0016021:integral to membrane;F:GO:0030594:neurotransmitter receptor activity;C:G…	channel/transporter		649	sup	54.5
FBgn0000036	nAcRalpha-96Aa	nicotinic Acetylcholine Receptor alpha 96Aa	-	nicotinic acetylcholine-activated cation-selective channel activity | inferred from sequence or structural similarity acetylcholine receptor activity | inferred from electronic annotation	amino acid transport | inferred from mutant phenotype cation transport | inferred from electronic annotation muscle contraction | inferred from electronic annotation nerve-nerve synaptic transmission | inferred from electronic annotation neuromuscular synaptic transmission | inferred from electronic annotation	F:GO:0004872:receptor activity;F:GO:0004889:nicotinic acetylcholine-activated cation-selective channel activity;F:GO:0005216:ion channel activity;F:GO:0005230:extracellular ligand-gated ion channel activity;P:GO:0006810:transport;P:GO:0006811:ion transport;P:GO:0006865:amino acid transport;P:GO:0007268:synaptic transmission;C:GO:0016020:membrane;C:GO:0016021:integral to membrane;F:GO:0030594:neur…	channel/transporter		299	sup	67
FBgn0036414	nan	nanchung	-	calcium channel activity | inferred from sequence or structural similarity ion channel activity | non-traceable author statement	calcium ion transport | inferred from sequence or structural similarity sensory perception of sound | inferred from mutant phenotype sensory perception of sound | non-traceable author statement sensory perception of pain | inferred from electronic annotation	F:GO:0005216:ion channel activity;F:GO:0005261:cation channel activity;P:GO:0006810:transport;P:GO:0006811:ion transport;P:GO:0006812:cation transport;P:GO:0007600:sensory perception;P:GO:0007605:perception of sound;C:GO:0016020:membrane;C:GO:0016021:integral to membrane	channel/transporter		0	sup	112
FBgn0010414	SerT	Serotonin transporter	-	serotonin transporter activity | non-traceable author statement neurotransmitter:sodium symporter activity | inferred from electronic annotation	extracellular transport | inferred from electronic annotation neurotransmitter transport | inferred from electronic annotation	F:GO:0005328:neurotransmitter:sodium symporter activity;C:GO:0005887:integral to plasma membrane;P:GO:0006810:transport;P:GO:0006836:neurotransmitter transport;F:GO:0015293:symporter activity;C:GO:0016020:membrane;C:GO:0016021:integral to membrane	channel/transporter		172	sup	26.5
FBgn0003380	Sh	Shaker	-	voltage-gated potassium channel activity | non-traceable author statement voltage-gated potassium channel activity | inferred from sequence or structural similarity with UniProt:Q09470 voltage-gated potassium channel activity | traceable author statement protein binding | inferred from electronic annotation	flight behavior | inferred from mutant phenotype potassium ion transport | non-traceable author statement potassium ion transport | traceable author statement courtship behavior | traceable author statement behavioral response to ether | non-traceable author statement courtship behavior | non-traceable author statement learning and/or memory | non-traceable author statement sensory perception of …	F:GO:0005216:ion channel activity;F:GO:0005244:voltage-gated ion channel activity;F:GO:0005249:voltage-gated potassium channel activity;F:GO:0005261:cation channel activity;F:GO:0005267:potassium channel activity;F:GO:0005515:protein binding;P:GO:0006810:transport;P:GO:0006811:ion transport;P:GO:0006812:cation transport;P:GO:0006813:potassium ion transport;P:GO:0007611:learning and/or memory;P:GO…	channel/transporter		705	sup	23
FBgn0004145	Vha16	Vacuolar H+ ATPase 16kD subunit	-	hydrogen-exporting ATPase activity, phosphorylative mechanism | inferred from sequence or structural similarity with UniProt:P31403 hydrogen-exporting ATPase activity, phosphorylative mechanism | inferred from sequence or structural similarity with SGD_LOCUS:CUP5; SGD:S0000753 hydrogen-exporting ATPase activity, phosphorylative mechanism | non-traceable author statement hydrogen-transporting ATP …	proton transport | non-traceable author statement ATP synthesis coupled proton transport | inferred from electronic annotation	P:GO:0006754:ATP biosynthesis;P:GO:0006810:transport;P:GO:0006811:ion transport;F:GO:0015078:hydrogen ion transporter activity;P:GO:0015986:ATP synthesis coupled proton transport;P:GO:0015992:proton transport;C:GO:0016020:membrane;C:GO:0016021:integral to membrane;C:GO:0016469:proton-transporting two-sector ATPase complex;F:GO:0016787:hydrolase activity;F:GO:0046933:hydrogen-transporting ATP synt…	channel/transporter		3	sup	62.5
FBgn0035294	CG1017		-	structural molecule activity | inferred from electronic annotation	cytoskeleton organization and biogenesis | inferred from electronic annotation	C:GO:0005576:extracellular region	cytoskeleton		4	sup	36
FBgn0034451	CG11242		-	ATPase activity, coupled | inferred from electronic annotation structural constituent of cytoskeleton | inferred from electronic annotation	cytoskeleton organization and biogenesis | inferred from electronic annotation protein folding | inferred from electronic annotation	C:GO:0005856:cytoskeleton	cytoskeleton		0	en	105.5
FBgn0039282	CG11848		-	-	-	F:GO:0005488:binding;C:GO:0005856:cytoskeleton	cytoskeleton		126	sup	51
FBgn0083919	CG30084	CG30084	none	actin binding, structural constituent of cytoskeleton, zinc ion binding,	cell motility, cytoskeleton organization and biogenesis, muscle contraction	F:GO:0005515:protein binding;C:GO:0005856:cytoskeleton;F:GO:0008270:zinc ion binding	cytoskeleton		37	sup
FBgn0053558	CG33558		-	actin binding | inferred from sequence or structural similarity with MGD:Mtss1; MGI:MGI:2384818	actin filament organization | inferred from sequence or structural similarity with MGD:Mtss1; MGI:MGI:2384818	actin binding, actin filament organization	cytoskeleton		1	sup	29.5
FBgn0032485	CG9426		-	actin binding | inferred from sequence or structural similarity structural constituent of cytoskeleton | inferred from electronic annotation	cytoplasmic sequestering of transcription factor | inferred from sequence or structural similarity with UniProt:Q9Z2X8	F:GO:0005515:protein binding;C:GO:0005856:cytoskeleton	cytoskeleton		372	sup	24.5
FBgn0000308	chic	chickadee	-	actin binding | inferred from sequence or structural similarity actin binding | non-traceable author statement phosphatidylinositol-4,5-bisphosphate binding | non-traceable author statement structural constituent of cytoskeleton | inferred from electronic annotation	nurse cell to oocyte transport (sensu Insecta) ; GO:0007300 | inferred from mutant phenotype spermatogenesis | inferred from mutant phenotype brain development | inferred from genetic interaction with cib central nervous system remodeling (sensu Insecta) ; GO:0035193 | inferred from genetic interaction with cib cytokinesis, contractile ring formation | traceable author statement actin filament or…	P:GO:0000915:cytokinesis, contractile ring formation;F:GO:0003779:actin binding;C:GO:0005856:cytoskeleton;P:GO:0007010:cytoskeleton organization and biogenesis;P:GO:0007015:actin filament organization;P:GO:0007283:spermatogenesis;P:GO:0007300:nurse cell to oocyte transport (sensu Insecta);P:GO:0007391:dorsal closure;C:GO:0015629:actin cytoskeleton;P:GO:0030036:actin cytoskeleton organization and …	cytoskeleton		63	sup	19
FBgn0000578	ena	enabled	axon	actin binding | inferred from sequence or structural similarity structural constituent of cytoskeleton | inferred from electronic annotation	dendrite morphogenesis | inferred from mutant phenotype axon guidance | inferred from genetic interaction with robo axonogenesis | inferred from mutant phenotype actin filament organization | inferred from mutant phenotype regulation of cell shape | inferred from mutant phenotype axon guidance | inferred from mutant phenotype cytoskeleton organization and biogenesis | traceable author statement d…	P:GO:0007010:cytoskeleton organization and biogenesis;P:GO:0007015:actin filament organization;P:GO:0007391:dorsal closure;P:GO:0007409:axonogenesis;P:GO:0007411:axon guidance;P:GO:0008064:regulation of actin polymerization and/or depolymerization;P:GO:0008360:regulation of cell shape;P:GO:0016358:dendrite morphogenesis	cytoskeleton		16	sup	85.5
FBgn0063485	Lasp		-	actin binding | inferred from electronic annotation structural constituent of cytoskeleton | inferred from electronic annotation zinc ion binding | inferred from electronic annotation	muscle contraction | inferred from electronic annotation	P:GO:0000004:biological process unknown;F:GO:0005554:molecular function unknown;F:GO:0008270:zinc ion binding;C:GO:0008372:cellular component unknown	cytoskeleton		210	sup	31.5
FBgn0000008	a	arc	adherens junction	protein binding | inferred from electronic annotation	eye development (sensu Endopterygota) ; GO:0007456 | inferred from mutant phenotype	F:GO:0005515:protein binding;C:GO:0005912:adherens junction;P:GO:0007456:eye morphogenesis (sensu Endopterygota);C:GO:0016324:apical plasma membrane	development		692	sup	29.5
FBgn0000163	baz	bazooka	cytoplasm | apicalmitotic metaphase cytoplasm | apical	protein kinase C binding | inferred from sequence or structural similarity with EMBL:AB005549; protein_id:BAA34216 protein binding | inferred from sequence or structural similarity structural molecule activity | inferred from electronic annotation	establishment and/or maintenance of polarity of embryonic epithelium | non-traceable author statement follicle cell adhesion (sensu Insecta) ; GO:0007299 | inferred from mutant phenotype establishment of apical/basal cell polarity | inferred from mutant phenotype morphogenesis of a polarized epithelium | traceable author statement zonula adherens assembly | traceable author statement cytokinesis …	P:GO:0000132:establishment of mitotic spindle orientation;P:GO:0000910:cytokinesis;P:GO:0001738:morphogenesis of a polarized epithelium;P:GO:0002009:morphogenesis of an epithelium;F:GO:0005515:protein binding;C:GO:0005737:cytoplasm;C:GO:0005938:cell cortex;P:GO:0007163:establishment and/or maintenance of cell polarity;P:GO:0007294:oocyte fate determination (sensu Insecta);P:GO:0007299:follicle ce…	development		1	en	128.5
FBgn0031114	cactin	cactin	-	-	dorsal/ventral axis specification | inferred from genetic interaction with cact defense response | non-traceable author statement signal transduction | non-traceable author statement	P:GO:0009950:dorsal/ventral axis specification	development		0	sup	47.5
FBgn0036556	CG5830	CG5830	-	phosphoric monoester hydrolase activity | inferred from electronic annotation	development | inferred from electronic annotation mesoderm development | inferred from electronic annotation	phosphoric monoester hydrolase activity , development, mesoderm development	development		44	sup	43
FBgn0011818	oaf	out at first	-	-	eclosion | non-traceable author statement nervous system development | non-traceable author statement female meiosis chromosome segregation | inferred from mutant phenotype	P:GO:0007275:development;P:GO:0016321:female meiosis chromosome segregation	development		3	sup	31
FBgn0003285	rst	roughest	plasma membrane	-	regulation of striated muscle development | inferred from mutant phenotype homophilic cell adhesion | traceable author statement retinal cell programmed cell death (sensu Endopterygota) ; GO:0046667 | traceable author statement myoblast fusion | traceable author statement retinal cell programmed cell death | traceable author statement eye development (sensu Endopterygota) ; GO:0007456 | inferred …	F:GO:0005515:protein binding;P:GO:0007155:cell adhesion;P:GO:0007156:homophilic cell adhesion;P:GO:0007456:eye morphogenesis (sensu Endopterygota);P:GO:0007520:myoblast fusion;C:GO:0016021:integral to membrane;P:GO:0016202:regulation of myogenesis;P:GO:0046666:retinal cell programmed cell death;P:GO:0046667:retinal programmed cell death (sensu Endopterygota)	development		122	sup	74.5
FBgn0082585	sprt	sprite	-	protein binding | inferred from electronic annotation	larval heart development | inferred from mutant phenotype	protein binding , larval heart development	development		667	sup	23.5
FBgn0004169	up	upheld	-	tropomyosin binding | inferred from sequence or structural similarity with EMBL:L48993 tropomyosin binding | non-traceable author statement	mesoderm development | inferred from expression pattern	P:GO:0007498:mesoderm development;P:GO:0007517:muscle development	development		126	sup	58
FBgn0033073	bin3	bicoid-interacting protein 3	-	methyltransferase activity | inferred from sequence or structural similarity protein binding | inferred from physical interaction with bcd S-adenosylmethionine-dependent methyltransferase activity | inferred from electronic annotation	protein amino acid methylation | inferred from sequence or structural similarity regulation of transcription | inferred from direct assay	F:GO:0008168:methyltransferase activity;F:GO:0008757:S-adenosylmethionine-dependent methyltransferase activity;F:GO:0016740:transferase activity	enzyme		3	sup	75.5
FBgn0029980	CG10778		-	acyltransferase activity | inferred from electronic annotation	metabolism | inferred from electronic annotation	P:GO:0008152:metabolism;F:GO:0016740:transferase activity	enzyme		2	sup	55.5
FBgn0029801	CG15771		-	-	-	F:GO:0003824:catalytic activity;P:GO:0005975:carbohydrate metabolism;P:GO:0008152:metabolism;F:GO:0008967:phosphoglycolate phosphatase activity;F:GO:0016787:hydrolase activity	enzyme		173	sup	84
FBgn0052628	CG32628		-	catalytic activity | inferred from electronic annotation	metabolism | inferred from electronic annotation	catalytic activity, metabolism	enzyme		458	sup	71
FBgn0036620	CG4842		-	alcohol dehydrogenase activity | inferred from electronic annotation	lipid metabolism | inferred from electronic annotation	F:GO:0004022:alcohol dehydrogenase activity;P:GO:0008152:metabolism;F:GO:0016491:oxidoreductase activity	enzyme		0	en	106.5
FBgn0038049	CG5844		-	dodecenoyl-CoA delta-isomerase activity | inferred from sequence or structural similarity with UniProt:O35459 hydro-lyase activity | inferred from electronic annotation oxidoreductase activity | inferred from electronic annotation	fatty acid beta-oxidation | inferred from electronic annotation	F:GO:0003824:catalytic activity;P:GO:0008152:metabolism	enzyme		0	sup	64.5
FBgn0036997	CG5955		-	UDP-glucose 4-epimerase activity | inferred from sequence or structural similarity with EMBL:AE000963 coenzyme binding | inferred from electronic annotation	cellular metabolism | inferred from electronic annotation	UDP-glucose 4-epimerase activity , coenzyme binding, cellular metabolism	enzyme		19	sup	40
FBgn0036534	CG6169		-	-	-	F:GO:0000287:magnesium ion binding;F:GO:0016787:hydrolase activity;F:GO:0030145:manganese ion binding	enzyme		353	sup	36
FBgn0034121	CG6262		-	trehalase activity | inferred from sequence or structural similarity with EMBL:AB000824; protein_id:BAA24381.1 hydrolase activity, hydrolyzing N-glycosyl compounds | inferred from electronic annotation alpha,alpha-trehalase activity | inferred from electronic annotation	disaccharide metabolism | inferred from electronic annotation trehalose metabolism | inferred from electronic annotation	F:GO:0004555:alpha,alpha-trehalase activity;P:GO:0005975:carbohydrate metabolism;P:GO:0005991:trehalose metabolism;F:GO:0016787:hydrolase activity;F:GO:0016798:hydrolase activity, acting on glycosyl bonds	enzyme		415	sup	54
FBgn0027054	CSN4	COP9 complex homolog subunit 4	-	NEDD8 activating enzyme activity | inferred from mutant phenotype	protein deneddylation | inferred from mutant phenotype photoreceptor cell differentiation (sensu Endopterygota) ; GO:0007467 | inferred from mutant phenotype proteolysis | inferred from electronic annotation	P:GO:0000338:protein deneddylation;C:GO:0005634:nucleus;P:GO:0007275:development;P:GO:0007467:photoreceptor cell differentiation (sensu Endopterygota);C:GO:0008180:signalosome complex;F:GO:0019781:NEDD8 activating enzyme activity;P:GO:0030154:cell differentiation	enzyme		0	en	76.5
FBgn0031464	Duox	Dual Oxidase	-	peroxidase activity | inferred from direct assay superoxide-generating NADPH oxidase activity | inferred from sequence or structural similarity with EMBL:AF123275 peroxidase activity | inferred from electronic annotation FAD binding | inferred from electronic annotation calcium ion binding | inferred from electronic annotation iron ion binding | inferred from electronic annotation	defense response to bacteria | inferred from mutant phenotype electron transport | inferred from electronic annotation immune response | inferred from electronic annotation oxygen and reactive oxygen species metabolism | inferred from electronic annotation	F:GO:0004601:peroxidase activity;F:GO:0005509:calcium ion binding;P:GO:0006118:electron transport;C:GO:0016020:membrane;F:GO:0016491:oxidoreductase activity	enzyme		4	sup	97.5
FBgn0001205	Hmgcr	HMG Coenzyme A reductase	-	hydroxymethylglutaryl-CoA reductase (NADPH) activity | inferred from sequence or structural similarity hydroxymethylglutaryl-CoA reductase (NADPH) activity | non-traceable author statement hydroxymethylglutaryl-CoA reductase (NADPH) activity | inferred from sequence or structural similarity with MGD:Hmgcr; MGI:MGI:96159	germ cell migration | inferred from mutant phenotype germ cell migration | traceable author statement germ cell attraction | traceable author statement pole cell migration | traceable author statement isoprenoid biosynthesis | traceable author statement gonad development | traceable author statement isoprenoid biosynthesis | non-traceable author statement cholesterol metabolism | inferred from el…	F:GO:0004420:hydroxymethylglutaryl-CoA reductase (NADPH) activity;C:GO:0005622:intracellular;C:GO:0005783:endoplasmic reticulum;C:GO:0005789:endoplasmic reticulum membrane;P:GO:0006629:lipid metabolism;P:GO:0007280:pole cell migration;P:GO:0008299:isoprenoid biosynthesis;P:GO:0008354:germ cell migration;P:GO:0009058:biosynthesis;C:GO:0016021:integral to membrane;F:GO:0016491:oxidoreductase activi…	enzyme		1	sup	60.5
FBgn0031016	kek5	kekkon5	-	peroxidase activity | inferred from electronic annotation	cell adhesion | inferred from electronic annotation defense response | inferred from electronic annotation oxygen and reactive oxygen species metabolism | inferred from electronic annotation transmission of nerve impulse | inferred from electronic annotation	peroxidase activity , cell adhesion, defense response, oxygen and reactive oxygen species metabolism, transmission of nerve impulse	enzyme		632	sup	32.5
FBgn0039862	kek6		-	peroxidase activity | inferred from electronic annotation	defense response | inferred from electronic annotation oxygen and reactive oxygen species metabolism | inferred from electronic annotation	peroxidase activity , defense response, oxygen and reative oxygen species metabolism	enzyme		514	sup	10
FBgn0003204	ras	raspberry	-	IMP dehydrogenase activity | non-traceable author statement IMP dehydrogenase activity | inferred from sequence or structural similarity with MGD:Impdh1; MGI:MGI:96567	oogenesis (sensu Insecta) ; GO:0009993 | traceable author statement GMP biosynthesis | non-traceable author statement purine base metabolism | inferred from electronic annotation	F:GO:0003824:catalytic activity;F:GO:0003938:IMP dehydrogenase activity;P:GO:0006164:purine nucleotide biosynthesis;P:GO:0006177:GMP biosynthesis;P:GO:0009993:oogenesis (sensu Insecta);F:GO:0016491:oxidoreductase activity	enzyme		553	sup	51.5
FBgn0020615	SelD	selenide,water dikinase	-	selenide, water dikinase activity | inferred from direct assay selenide, water dikinase activity | traceable author statement ATP binding | inferred from electronic annotation	imaginal disc development | inferred from mutant phenotype cell proliferation | inferred from mutant phenotype selenocysteine biosynthesis | inferred from mutant phenotype selenocysteine biosynthesis | traceable author statement	F:GO:0003824:catalytic activity;F:GO:0004756:selenide, water dikinase activity;F:GO:0005524:ATP binding;P:GO:0007049:cell cycle;P:GO:0007275:development;P:GO:0007444:imaginal disc development;P:GO:0008283:cell proliferation;P:GO:0016260:selenocysteine biosynthesis;F:GO:0016740:transferase activity	enzyme		0	en	99
FBgn0025639	Suv4-20		-	histone lysine N-methyltransferase activity (H4-K20 specific) ; GO:0042799 | inferred from direct assay	histone methylation | inferred from direct assay AND inferred from mutant phenotype	C:GO:0005634:nucleus	enzyme		30	sup	70
FBgn0003738	Tpi	Triose phosphate isomerase	-	triose-phosphate isomerase activity | inferred from sequence or structural similarity with UniProt:P30741 triose-phosphate isomerase activity | non-traceable author statement intramolecular transferase activity | inferred from electronic annotation	gluconeogenesis | inferred from electronic annotation glycolysis | inferred from electronic annotation pentose-phosphate shunt | inferred from electronic annotation	F:GO:0004807:triose-phosphate isomerase activity;P:GO:0006094:gluconeogenesis;P:GO:0006096:glycolysis;P:GO:0006098:pentose-phosphate shunt;P:GO:0006633:fatty acid biosynthesis;P:GO:0008152:metabolism;P:GO:0008610:lipid biosynthesis;F:GO:0016853:isomerase activity	enzyme		1	sup	28.5
FBgn0019644	ATPsyn-b	ATP synthase, subunit b	-	hydrogen-exporting ATPase activity, phosphorylative mechanism | non-traceable author statement hydrogen-exporting ATPase activity, phosphorylative mechanism | inferred from sequence or structural similarity with UniProt:P13619 hydrogen-exporting ATPase activity, phosphorylative mechanism | inferred from sequence or structural similarity with UniProt:P24539 hydrogen-transporting ATP synthase activ…	proton transport | non-traceable author statement proton transport | inferred from sequence or structural similarity with UniProt:P24539 ATP synthesis coupled proton transport | inferred from electronic annotation	C:GO:0005739:mitochondrion;P:GO:0006810:transport;P:GO:0006811:ion transport;F:GO:0015078:hydrogen ion transporter activity;P:GO:0015986:ATP synthesis coupled proton transport;P:GO:0015992:proton transport;C:GO:0016469:proton-transporting two-sector ATPase complex;F:GO:0046933:hydrogen-transporting ATP synthase activity, rotational mechanism;F:GO:0046961:hydrogen-transporting ATPase activity, rot…	mitochondria		0	sup	54.5
FBgn0039576	CG17856		-	ubiquinol-cytochrome-c reductase activity | inferred from sequence or structural similarity with SGD_LOCUS:QCR7; SGD:S0002937 ubiquinol-cytochrome-c reductase activity | inferred from sequence or structural similarity with UniProt:P14927	mitochondrial electron transport, ubiquinol to cytochrome c | inferred from sequence or structural similarity with UniProt:P14927	P:GO:0006118:electron transport;P:GO:0006122:mitochondrial electron transport, ubiquinol to cytochrome c;F:GO:0008121:ubiquinol-cytochrome-c reductase activity	mitochondria		2	sup	93.5
FBgn0028868	CG4701		mitochondrial outer membrane	ATPase activity | inferred from sequence or structural similarity ATP binding | inferred from sequence or structural similarity with InterPro:IPR003960	intracellular protein transport | inferred from electronic annotation	F:GO:0000166:nucleotide binding;F:GO:0005524:ATP binding;F:GO:0017111:nucleoside-triphosphatase activity	mitochondria		0	sup	65.5
FBgn0019960	CG6455		-	molecular function unknown | no biological data available	biological process unknown | no biological data available	P:GO:0000004:biological process unknown;F:GO:0005554:molecular function unknown;C:GO:0005739:mitochondrion;C:GO:0005743:mitochondrial inner membrane;C:GO:0016020:membrane;C:GO:0016021:integral to membrane;C:GO:0019866:inner membrane	mitochondria		0	sup	66
FBgn0036381	CG8745		-	ornithine-oxo-acid transaminase activity | inferred from sequence or structural similarity with NCBI_gi:1168056 pyridoxal phosphate binding | inferred from electronic annotation	amino acid metabolism | inferred from electronic annotation	C:GO:0005739:mitochondrion;F:GO:0008483:transaminase activity;F:GO:0016740:transferase activity;F:GO:0030170:pyridoxal phosphate binding	mitochondria		0	sup	44
FBgn0026708	l(1)G0030		-	citrate (Si)-synthase activity | inferred from sequence or structural similarity with NCBI_gi:4758076 AND inferred from sequence or structural similarity with UniProt:O75390 lyase activity | inferred from electronic annotation	tricarboxylic acid cycle | inferred from sequence or structural similarity with UniProt:O75390	F:GO:0004108:citrate (Si)-synthase activity;C:GO:0005737:cytoplasm;C:GO:0005739:mitochondrion;P:GO:0006092:main pathways of carbohydrate metabolism;P:GO:0006099:tricarboxylic acid cycle;F:GO:0016740:transferase activity;F:GO:0046912:transferase activity, transferring acyl groups, acyl groups converted into alkyl on transfer	mitochondria		0	sup	41.5
FBgn0029870	Marf	Mitochondrial assembly regulatory factor	-	GTP binding | non-traceable author statement GTPase activity | inferred from sequence or structural similarity with UniProt:O18412 nucleotide phosphatase activity | inferred from electronic annotation	mitochondrion organization and biogenesis | non-traceable author statement mitochondrial fusion | inferred from sequence or structural similarity with UniProt:O18412 protein targeting to mitochondrion | inferred from electronic annotation	F:GO:0003924:GTPase activity;F:GO:0005525:GTP binding;C:GO:0005739:mitochondrion;C:GO:0005740:mitochondrial membrane;C:GO:0005741:mitochondrial outer membrane;P:GO:0008053:mitochondrial fusion;C:GO:0016020:membrane;C:GO:0016021:integral to membrane;F:GO:0016787:hydrolase activity;C:GO:0019867:outer membrane	mitochondria		2	sup	32.5
FBgn0038173	Adgf-C	Adenosine deaminase-related growth factor C	-	adenosine deaminase activity | non-traceable author statement growth factor activity | non-traceable author statement growth factor activity | inferred from sequence or structural similarity with EMBL:D83125; protein_id:BAA11812	purine ribonucleoside monophosphate biosynthesis | inferred from electronic annotation	P:GO:0009168:purine ribonucleoside monophosphate biosynthesis;F:GO:0019239:deaminase activity	nucleic acid	nucleic acid metabolism	1	sup	37
FBgn0034731	CG10384		-	mRNA binding | inferred from electronic annotation nucleic acid binding | inferred from electronic annotation catalytic activity | inferred from electronic annotation	apoptosis | inferred from electronic annotation cell proliferation | inferred from electronic annotation development | inferred from electronic annotation gametogenesis | inferred from electronic annotation nucleobase, nucleoside, nucleotide and nucleic acid metabolism | inferred from electronic annotation spermatogenesis | inferred from electronic annotation	F:GO:0003676:nucleic acid binding	nucleic acid	nucleic acid binding	208	sup	51
FBgn0053975	CG11676		none	nucleic acid binding, zinc ion binding	none	F:GO:0003676:nucleic acid binding;C:GO:0005634:nucleus;F:GO:0008270:zinc ion binding	nucleic acid	nucleic acid binding	572	sup	62
FBgn0036099	CG11811		-	guanylate kinase activity | inferred from sequence or structural similarity with UniProt:P31006 oxidoreductase activity | inferred from electronic annotation	purine base metabolism | inferred from electronic annotation	F:GO:0005524:ATP binding;F:GO:0016301:kinase activity;F:GO:0016740:transferase activity	nucleic acid	nucleic acid metabolism	124	sup	55.5
FBgn0039808	CG12071		-	nucleic acid binding | inferred from electronic annotation zinc ion binding | inferred from electronic annotation	-	F:GO:0003676:nucleic acid binding;C:GO:0005634:nucleus;F:GO:0008270:zinc ion binding	nucleic acid	nucleic acid binding	852	sup	12.5
FBgn0031071	CG12701		-	nucleic acid binding | inferred from electronic annotation zinc ion binding | inferred from electronic annotation	-	F:GO:0003676:nucleic acid binding;C:GO:0005634:nucleus;F:GO:0008270:zinc ion binding	nucleic acid	nucleic acid binding	46	sup	89
FBgn0024988	CG14801		-	exonuclease activity | inferred from sequence or structural similarity with NCBI_NP:499565 exoribonuclease activity | inferred from electronic annotation nucleic acid binding | inferred from electronic annotation	nucleobase, nucleoside, nucleotide and nucleic acid metabolism | inferred from electronic annotation	F:GO:0004527:exonuclease activity;C:GO:0005622:intracellular;F:GO:0016787:hydrolase activity	nucleic acid	nucleic acid metabolism	0	sup	38.5
FBgn0052133	CG32133		-	transcription factor binding | inferred from sequence or structural similarity with EMBL:AF104261; protein_id:AAD17923	-	F:GO:0003677:DNA binding;C:GO:0005622:intracellular;C:GO:0005634:nucleus	nucleic acid	nucleic acid binding	739	sup	16.5
FBgn0053277	CG33277		-	mRNA binding | inferred from sequence or structural similarity mRNA binding | inferred from sequence or structural similarity with InterPro:IPR000504 nucleotide binding | inferred from electronic annotation	-	mRNA binding, nucleotide binding	nucleic acid	nucleic acid binding	539	sup	32
FBgn0039078	CG4374		-	nucleic acid binding | inferred from electronic annotation zinc ion binding | inferred from electronic annotation	-	F:GO:0003676:nucleic acid binding;C:GO:0005634:nucleus;F:GO:0008270:zinc ion binding	nucleic acid	nucleic acid binding	396	sup	25.5
FBgn0035639	CG5537		-	uracil phosphoribosyltransferase activity | inferred from sequence or structural similarity with SGD_LOCUS:FUR1; SGD:S0001170 nucleotide kinase activity | inferred from electronic annotation	nucleobase, nucleoside, nucleotide and nucleic acid metabolism | inferred from electronic annotation	nucleotide kinase activity , uracil phosphoribosyltransferase activity , nucleobase, nucleoside, nucleotide and nucleic acid metabolism	nucleic acid	nucleic acid metabolism	0	sup	130.5
FBgn0030878	CG6769		-	nucleic acid binding | inferred from electronic annotation zinc ion binding | inferred from electronic annotation	-	F:GO:0003676:nucleic acid binding;C:GO:0005634:nucleus;F:GO:0008270:zinc ion binding	nucleic acid	nucleic acid binding	3	sup	38
FBgn0036179	CG7368		-	nucleic acid binding | inferred from electronic annotation zinc ion binding | inferred from electronic annotation	-	F:GO:0003676:nucleic acid binding;C:GO:0005634:nucleus;F:GO:0008270:zinc ion binding	nucleic acid	nucleic acid binding	813	sup	18.5
FBgn0031977	CG7380		-	DNA binding | non-traceable author statement	biological process unknown | no biological data available	P:GO:0000004:biological process unknown;F:GO:0003677:DNA binding;C:GO:0005634:nucleus	nucleic acid	nucleic acid binding	1	sup	108
FBgn0030219	CG9817		-	nucleic acid binding | inferred from electronic annotation zinc ion binding | inferred from electronic annotation	-	F:GO:0003676:nucleic acid binding;C:GO:0005634:nucleus;F:GO:0008270:zinc ion binding	nucleic acid	nucleic acid binding	430	sup	56
FBgn0024191	sip1	septin interacting protein 1	-	nucleic acid binding | inferred from electronic annotation	mesoderm development | inferred from electronic annotation skeletal development | inferred from electronic annotation	F:GO:0003676:nucleic acid binding;C:GO:0005622:intracellular	nucleic acid	nucleic acid binding	0	sup	91.5
FBgn0033958	CG12858		-	-	-	P:GO:0006810:transport;C:GO:0016021:integral to membrane	others	micellaneous	0	en	112
FBgn0023516	CG14815		-	peroxisome targeting sequence binding | inferred from sequence or structural similarity peroxisome targeting sequence binding | inferred from sequence or structural similarity with UniProt:P50542	protein targeting to peroxisome | inferred from electronic annotation	F:GO:0005488:binding	others	micellaneous	1	sup	75.5
FBgn0052744	CG32744		-	-	protein metabolism | inferred from electronic annotation proteolysis | inferred from electronic annotation protein modification | inferred from electronic annotation	C:GO:0005634:nucleus;P:GO:0006464:protein modification	others	micellaneous	3	sup	35
FBgn0030992	CG33253		-	molecular function unknown | no biological data available	biological process unknown | no biological data available	C:GO:0016020:membrane;C:GO:0016021:integral to membrane	others	micellaneous	172	sup	17
FBgn0027526	CG6697		-	-	-	P:GO:0006464:protein modification	others	micellaneous	2	sup	86.5
FBgn0005585	Crc	Calreticulin	-	calcium ion binding | inferred from sequence or structural similarity with UniProt:P15253 calcium ion binding | non-traceable author statement unfolded protein binding | inferred from electronic annotation	central nervous system development | inferred from mutant phenotype peripheral nervous system development | traceable author statement olfactory behavior | inferred from mutant phenotype exocytosis | inferred from electronic annotation intracellular protein transport | inferred from electronic annotation protein folding | inferred from electronic annotation	F:GO:0005509:calcium ion binding;F:GO:0005529:sugar binding;C:GO:0005783:endoplasmic reticulum;P:GO:0006457:protein folding;P:GO:0007417:central nervous system development;P:GO:0007422:peripheral nervous system development;F:GO:0051082:unfolded protein binding	Others	protein folding	6	sup	76
FBgn0010501	Dcp-1	Death caspase-1	-	caspase activity | inferred from direct assay caspase activity | inferred from direct assay AND inferred from sequence or structural similarity caspase activity | traceable author statement caspase activity | non-traceable author statement caspase activity | inferred from sequence or structural similarity	apoptosis | inferred from direct assay apoptotic program | inferred from direct assay embryonic development | inferred from mutant phenotype actin cytoskeleton organization and biogenesis | inferred from mutant phenotype apoptotic program | inferred from mutant phenotype cleavage of lamin | inferred from mutant phenotype nurse cell to oocyte transport (sensu Insecta) ; GO:0007300 | inferred from …	P:GO:0006508:proteolysis and peptidolysis;P:GO:0006915:apoptosis;P:GO:0006922:cleavage of lamin;P:GO:0007015:actin filament organization;P:GO:0007275:development;P:GO:0007300:nurse cell to oocyte transport (sensu Insecta);P:GO:0007303:cytoplasmic transport, nurse cell to oocyte;F:GO:0008233:peptidase activity;F:GO:0008234:cysteine-type peptidase activity;P:GO:0008632:apoptotic program;F:GO:001678…	others	apoptosis	2	sup	124
FBgn0027049	DDB1		-	damaged DNA binding | inferred from sequence or structural similarity with EMBL:U32986 NAD binding | inferred from electronic annotation glyceraldehyde-3-phosphate dehydrogenase (phosphorylating) activity | inferred from electronic annotation	nucleotide-excision repair | non-traceable author statement nucleotide-excision repair | inferred from sequence or structural similarity with EMBL:U32986 nucleobase, nucleoside, nucleotide and nucleic acid metabolism | inferred from electronic annotation glycolysis | inferred from electronic annotation	F:GO:0003676:nucleic acid binding;C:GO:0005634:nucleus	others	DNA repair	1	sup	58.5
FBgn0026418	Hsc70Cb		-	chaperone binding | inferred from sequence or structural similarity with SGD_LOCUS:SSE1; SGD:S0006027 ATP binding | inferred from electronic annotation	protein folding | inferred from sequence or structural similarity with SGD_LOCUS:SSE1; SGD:S0006027 defense response | inferred from electronic annotation response to stress | inferred from electronic annotation	F:GO:0005524:ATP binding	Others	protein folding	2	sup	81
FBgn0036172	Mob1		-	molecular function unknown | no biological data available	learning and/or memory | inferred from mutant phenotype olfactory learning | inferred from mutant phenotype	learning and/or memory , olfactory learning	others	micellaneous	134	sup	51.5
FBgn0041191	Rheb		-	GTPase activity | inferred from sequence or structural similarity GTPase activity | inferred from direct assay GTP binding | non-traceable author statement GTPase activity | non-traceable author statement	imaginal disc growth | inferred from mutant phenotype response to starvation | inferred from expression pattern G1/S transition of mitotic cell cycle | inferred from mutant phenotype cell growth | inferred from mutant phenotype G-protein coupled receptor protein signaling pathway | inferred from electronic annotation cell proliferation | inferred from electronic annotation intracellular protein t…	F:GO:0005525:GTP binding;P:GO:0007264:small GTPase mediated signal transduction;P:GO:0042594:response to starvation	others	autophagy	0	sup	112.5
FBgn0052130	stv	starvin	-	protein binding | inferred from electronic annotation	apoptosis | inferred from electronic annotation proteolysis | inferred from electronic annotation	F:GO:0004263:chymotrypsin activity;F:GO:0004295:trypsin activity;F:GO:0005515:protein binding;P:GO:0006508:proteolysis and peptidolysis;P:GO:0006915:apoptosis	others	apoptosis	68	sup	57.5
FBgn0035713	CG10107		-	cysteine-type peptidase activity | inferred from sequence or structural similarity with SGD_LOCUS:ULP2; SGD:S0001293	proteolysis | inferred by curator from GO:0008234	P:GO:0006508:proteolysis and peptidolysis;F:GO:0008234:cysteine-type peptidase activity	proteolysis		0	sup	83
FBgn0032213	CG5390		-	serine-type endopeptidase activity | non-traceable author statement	proteolysis | inferred from electronic annotation	F:GO:0004263:chymotrypsin activity;F:GO:0004295:trypsin activity;P:GO:0006508:proteolysis and peptidolysis	proteolysis		2	sup	81
FBgn0038285	CG6974		-	meprin A activity | inferred from sequence or structural similarity with UniProt:P28825 astacin activity | inferred from electronic annotation	proteolysis | inferred from electronic annotation	P:GO:0006508:proteolysis and peptidolysis;F:GO:0008233:peptidase activity;F:GO:0008237:metallopeptidase activity;F:GO:0008533:astacin activity;F:GO:0016787:hydrolase activity	proteolysis		0	sup	93
FBgn0033192	Corin		-	trypsin activity | non-traceable author statement scavenger receptor activity | inferred from electronic annotation structural molecule activity | inferred from electronic annotation	proteolysis | non-traceable author statement defense response | inferred from electronic annotation microtubule-based movement | inferred from electronic annotation	F:GO:0004263:chymotrypsin activity;F:GO:0004295:trypsin activity;F:GO:0004888:transmembrane receptor activity;F:GO:0005044:scavenger receptor activity;P:GO:0006508:proteolysis and peptidolysis;P:GO:0007275:development;C:GO:0016020:membrane	proteolysis		78	sup	54.5
FBgn0041188	Atx2	Ataxin-2	-	mRNA binding | inferred from electronic annotation	actin filament organization | inferred from direct assay transmission of nerve impulse | inferred from electronic annotation	mRNA binding , actin filament organization , transmission of nerve impulse	RNA processing	others	842	sup	24.5
FBgn0037434	CG1249		-	RNA splicing factor activity, transesterification mechanism | inferred from sequence or structural similarity with SGD_LOCUS:SMD2; SGD:S0004265	nuclear mRNA splicing, via spliceosome | inferred from sequence or structural similarity with NCBI_NP:004588 AND inferred from sequence or structural similarity with SGD_LOCUS:SMD2; SGD:S0004265 nuclear mRNA splicing, via spliceosome | inferred from sequence or structural similarity with UniProt:Q02260	P:GO:0000398:nuclear mRNA splicing, via spliceosome;C:GO:0005634:nucleus;C:GO:0005732:small nucleolar ribonucleoprotein complex;P:GO:0006397:mRNA processing;C:GO:0030529:ribonucleoprotein complex;C:GO:0030532:small nuclear ribonucleoprotein complex	RNA processing	splicing	2	sup	49.5
FBgn0035162	CG13900		-	damaged DNA binding | inferred from sequence or structural similarity with EMBL:AF159853; protein_id:AAD42230.1 poly(A) binding | inferred from electronic annotation	nuclear mRNA splicing, via spliceosome | inferred from sequence or structural similarity with SGD_LOCUS:RSE1; SGD:S0004513 AND inferred from sequence or structural similarity with protein_id:CAB56791 DNA repair | inferred from electronic annotation mRNA polyadenylylation | inferred from electronic annotation	F:GO:0003676:nucleic acid binding;C:GO:0005634:nucleus	RNA processing	splicing	0	sup	49.5
FBgn0039626	CG1420		-	-	nuclear mRNA splicing, via spliceosome | inferred from sequence or structural similarity with EMBL:AF101074; protein_id:AAD13774.1 nuclear mRNA splicing, via spliceosome | inferred from sequence or structural similarity with NCBI_NP:006416 AND inferred from sequence or structural similarity with SGD_LOCUS:SLU7; SGD:S0002495	F:GO:0003676:nucleic acid binding	RNA processing	splicing	1	sup	27.5
FBgn0037220	CG14641		-	mRNA binding | inferred from sequence or structural similarity nucleotide binding | inferred from electronic annotation zinc ion binding | inferred from electronic annotation	regulation of alternative nuclear mRNA splicing, via spliceosome | inferred from mutant phenotype	F:GO:0003676:nucleic acid binding	RNA processing	splicing	1	sup	47
FBgn0038464	CG16941		-	RNA binding | inferred from electronic annotation	regulation of alternative nuclear mRNA splicing, via spliceosome | inferred from mutant phenotype nuclear mRNA splicing, via spliceosome | inferred from sequence or structural similarity with NCBI_gi:5032087 nuclear mRNA splicing, via spliceosome | inferred from sequence or structural similarity with NCBI_NP:005868 AND inferred from sequence or structural similarity with SGD_LOCUS:PRP21; SGD:S000…	F:GO:0003723:RNA binding;P:GO:0006396:RNA processing;P:GO:0006464:protein modification	RNA processing	splicing	0	sup	43
FBgn0031266	CG2807		-	binding | inferred from electronic annotation	nuclear mRNA splicing, via spliceosome | inferred from sequence or structural similarity with EMBL:AF054284 nuclear mRNA splicing, via spliceosome | inferred from sequence or structural similarity with NCBI_NP:036565 AND inferred from sequence or structural similarity with SGD_LOCUS:HSH155; SGD:S0004901	F:GO:0005488:binding;P:GO:0007076:mitotic chromosome condensation	RNA processing	splicing	0	sup	18
FBgn0031493	CG3605		-	-	nuclear mRNA splicing, via spliceosome | inferred from sequence or structural similarity with UniProt:Q13435 nuclear mRNA splicing, via spliceosome | inferred from sequence or structural similarity with NCBI_NP:006833 AND inferred from sequence or structural similarity with SGD_LOCUS:CUS1; SGD:S0004853	C:GO:0005634:nucleus;P:GO:0006397:mRNA processing	RNA processing	splicing	1	sup	39.5
FBgn0035987	CG3689		-	-	mRNA cleavage | inferred from sequence or structural similarity with EMBL:AJ001810; protein_id:CAA05026.1 mRNA cleavage | inferred from sequence or structural similarity with NCBI_NP:008937 nuclear mRNA splicing, via spliceosome | inferred from electronic annotation	F:GO:0030145:manganese ion binding	RNA processing	splicing	0	sup	89.5
FBgn0036548	CG5931		-	RNA helicase activity | inferred from sequence or structural similarity ATP-dependent RNA helicase activity | inferred from sequence or structural similarity with SGD_LOCUS:BRR2; SGD:S0000974 ATP-dependent RNA helicase activity | inferred from sequence or structural similarity with UniProt:O75643 ATP binding | inferred from electronic annotation calcium ion binding | inferred from electronic anno…	RNA splicing | inferred from sequence or structural similarity regulation of alternative nuclear mRNA splicing, via spliceosome | inferred from mutant phenotype nuclear mRNA splicing, via spliceosome | inferred from electronic annotation RNA splicing | inferred from sequence or structural similarity with UniProt:O75643	P:GO:0000398:nuclear mRNA splicing, via spliceosome;F:GO:0003676:nucleic acid binding;F:GO:0004004:ATP-dependent RNA helicase activity;F:GO:0004386:helicase activity;F:GO:0005524:ATP binding;C:GO:0005634:nucleus;C:GO:0005681:spliceosome complex;P:GO:0006397:mRNA processing;F:GO:0008026:ATP-dependent helicase activity;P:GO:0008380:RNA splicing;F:GO:0016787:hydrolase activity	RNA processing	splicing	0	sup	34
FBgn0038927	CG6015		-	RNA splicing factor activity, transesterification mechanism | inferred from sequence or structural similarity with SGD_LOCUS:CDC40; SGD:S0002772	nuclear mRNA splicing, via spliceosome | inferred from sequence or structural similarity with EMBL:AF038392 nuclear mRNA splicing, via spliceosome | inferred from sequence or structural similarity with SGD_LOCUS:CDC40; SGD:S0002772 AND inferred from sequence or structural similarity with protein_id:AAC39730	RNA splicing factor activity, transesterification mechanism, nuclear mRNA splicing, via spliceosome	RNA processing	splicing	0	sup	38
FBgn0035872	CG7185		-	mRNA binding | inferred from sequence or structural similarity nucleotide binding | inferred from electronic annotation	regulation of alternative nuclear mRNA splicing, via spliceosome | inferred from mutant phenotype mRNA cleavage | inferred from sequence or structural similarity with NCBI_NP:008938	F:GO:0003676:nucleic acid binding	RNA processing	splicing	0	sup	106.5
FBgn0038636	CG7698		-	endoribonuclease activity | inferred from electronic annotation poly(A) binding | inferred from electronic annotation	mRNA cleavage | inferred from sequence or structural similarity with EMBL:X95906; protein_id:CAA65151 mRNA cleavage | inferred from sequence or structural similarity with protein_id:AAB70268 mRNA polyadenylylation | inferred from sequence or structural similarity with protein_id:AAB70268 histone mRNA 3'-end processing | inferred from electronic annotation	endoribonuclease activity , poly(A) binding , histon mRNA 3'-end processing, mRNA cleavage, mRNA polyadenylation	RNA processing	others	1	sup	104
FBgn0035235	CG7879		-	mRNA binding | inferred from sequence or structural similarity nucleotide binding | inferred from electronic annotation	regulation of alternative nuclear mRNA splicing, via spliceosome | inferred from mutant phenotype	F:GO:0003676:nucleic acid binding	RNA processing	splicing	0	sup	79
FBgn0033898	CG8241		-	-	-	F:GO:0003676:nucleic acid binding;F:GO:0003723:RNA binding;F:GO:0004386:helicase activity;F:GO:0005524:ATP binding;F:GO:0008026:ATP-dependent helicase activity	RNA processing	others	1	sup	42
FBgn0015621	Clp	Clipper	nucleus	endoribonuclease activity | inferred from direct assay nucleic acid binding | inferred from electronic annotation zinc ion binding | inferred from electronic annotation	mRNA cleavage | inferred from sequence or structural similarity mRNA cleavage | inferred from sequence or structural similarity with protein_id:AAD00321 mRNA polyadenylylation | inferred from sequence or structural similarity with protein_id:AAD00321	F:GO:0003676:nucleic acid binding;F:GO:0004521:endoribonuclease activity	RNA processing	others	0	sup	68
FBgn0000377	crn	crooked neck	-	-	nuclear mRNA splicing, via spliceosome | inferred from sequence or structural similarity with NCBI_NP:013218 Malpighian tubule morphogenesis | inferred from mutant phenotype central nervous system development | non-traceable author statement neuroblast proliferation | non-traceable author statement neuron lineage restriction | non-traceable author statement peripheral nervous system development |…	Malpighian tubule morphogenesis,central nervous system development , neuroblast proliferation, neuron lineage restriction, nuclear mRNA splicing via spliceosome, peripheral nervouse system development, regulation of alternative nuclear mRNA splicing, via spliceosome	RNA processing	splicing	0	sup	30
FBgn0014189	Hel25E	Helicase at 25E	nucleuspolytene chromosome	RNA helicase activity | inferred from sequence or structural similarity with NCBI_NP:004631 RNA splicing factor activity, transesterification mechanism | inferred from sequence or structural similarity with SGD_LOCUS:SUB2; SGD:S0002242 ATP-dependent RNA helicase activity | inferred from sequence or structural similarity with EMBL:AF063447 ATP-dependent RNA helicase activity | non-traceable author…	nuclear mRNA splicing, via spliceosome | inferred from sequence or structural similarity with NCBI_NP:004631 AND inferred from sequence or structural similarity with SGD_LOCUS:SUB2; SGD:S0002242 mRNA export from nucleus | inferred from mutant phenotype regulation of alternative nuclear mRNA splicing, via spliceosome | inferred from mutant phenotype	P:GO:0000398:nuclear mRNA splicing, via spliceosome;F:GO:0003676:nucleic acid binding;F:GO:0003723:RNA binding;F:GO:0004386:helicase activity;F:GO:0005524:ATP binding;C:GO:0005634:nucleus;C:GO:0005681:spliceosome complex;P:GO:0006397:mRNA processing;F:GO:0008026:ATP-dependent helicase activity;F:GO:0016787:hydrolase activity	RNA processing	splicing	0	sup	53.5
FBgn0015393	hoip	hoi-polloi	-	mRNA binding | inferred from sequence or structural similarity with HUGO:NHP2L1; OMIM:601304 structural constituent of ribosome | inferred from electronic annotation	nuclear mRNA splicing, via spliceosome | inferred from sequence or structural similarity with NCBI_NP:004999 AND inferred from sequence or structural similarity with SGD_LOCUS:SNU13; SGD:S0000752 nervous system development | inferred from mutant phenotype nuclear mRNA splicing, via spliceosome | inferred from sequence or structural similarity with HUGO:NHP2L1; OMIM:601304 peripheral nervous syste…	F:GO:0003735:structural constituent of ribosome;C:GO:0005634:nucleus;C:GO:0005840:ribosome;P:GO:0006412:protein biosynthesis;P:GO:0007399:neurogenesis;P:GO:0007422:peripheral nervous system development	RNA processing	splicing	0	sup	20.5
FBgn0014366	noi	noisette	-	nucleic acid binding | inferred from electronic annotation zinc ion binding | inferred from electronic annotation	nuclear mRNA splicing, via spliceosome | inferred from sequence or structural similarity fertilization | inferred from mutant phenotype nuclear mRNA splicing, via spliceosome | inferred from sequence or structural similarity with NCBI_gi:1082798 nuclear mRNA splicing, via spliceosome | inferred from sequence or structural similarity with NCBI_NP:006793 AND inferred from sequence or structural sim…	P:GO:0000398:nuclear mRNA splicing, via spliceosome;F:GO:0003676:nucleic acid binding;C:GO:0005634:nucleus;C:GO:0005681:spliceosome complex;P:GO:0006397:mRNA processing;F:GO:0008270:zinc ion binding;P:GO:0009566:fertilization	RNA processing	splicing	2	sup	34
FBgn0005648	Pabp2		nucleuscytoplasm	poly(A) binding | inferred from sequence or structural similarity with EMBL:U93050 poly(A) binding | inferred from sequence or structural similarity mRNA binding | inferred from sequence or structural similarity poly(A) binding | inferred from sequence or structural similarity with SGD_LOCUS:SGN1; SGD:S0005075 nucleotide binding | inferred from electronic annotation	mRNA polyadenylylation | inferred from sequence or structural similarity	F:GO:0003676:nucleic acid binding	RNA processing	others	6	sup	36
FBgn0022063	Pcf11		-	RNA binding | inferred from direct assay negative transcription elongation factor activity | inferred from direct assay	mRNA cleavage | inferred from sequence or structural similarity with NCBI_NP:010514	RNA binding , negative transcription elongation factor activity, mRNA cleavage	RNA processing	others	47	sup	36.5
FBgn0027784	Prp18		-	poly(U) binding | non-traceable author statement RNA splicing factor activity, transesterification mechanism | inferred from sequence or structural similarity with SGD_LOCUS:PRP18; SGD:S0003238	nuclear mRNA splicing, via spliceosome | non-traceable author statement nuclear mRNA splicing, via spliceosome | inferred from sequence or structural similarity with NCBI_NP:003666 AND inferred from sequence or structural similarity with SGD_LOCUS:PRP18; SGD:S0003238	C:GO:0005681:spliceosome complex;P:GO:0008380:RNA splicing	RNA processing	splicing	0	sup	72
FBgn0033688	prp8	prp8	-	RNA splicing factor activity, transesterification mechanism | inferred from sequence or structural similarity with SGD_LOCUS:PRP8; SGD:S0001208	nuclear mRNA splicing, via spliceosome | inferred from sequence or structural similarity with NCBI_NP:006436 AND inferred from sequence or structural similarity with SGD_LOCUS:PRP8; SGD:S0001208 nuclear mRNA splicing, via spliceosome | inferred from sequence or structural similarity with SGD_LOCUS:PRP8; SGD:S0001208	C:GO:0008180:signalosome complex	RNA processing	splicing	0	sup	40.5
FBgn0038269	Rrp6		-	3'-5' exonuclease activity | inferred from electronic annotation nucleic acid binding | inferred from electronic annotation	rRNA metabolism | inferred from electronic annotation	C:GO:0000176:nuclear exosome (RNase complex);F:GO:0003676:nucleic acid binding;C:GO:0005622:intracellular;F:GO:0008408:3`-5` exonuclease activity	RNA processing	others	0	sup	44
FBgn0020909	Rtc1		-	RNA-3'-phosphate cyclase activity | inferred from sequence or structural similarity with UniProt:Q08096 mRNA binding | inferred from electronic annotation phosphorus-oxygen lyase activity | inferred from electronic annotation	nuclear mRNA splicing, via spliceosome | inferred from electronic annotation	F:GO:0003963:RNA-3`-phosphate cyclase activity;C:GO:0005634:nucleus	RNA processing	splicing	0	sup	75.5
FBgn0053522	scaf6		-	mRNA binding | inferred from sequence or structural similarity with EMBL:AF536542 mRNA binding | non-traceable author statement	nuclear mRNA splicing, via spliceosome | inferred from sequence or structural similarity with EMBL:AF536542 nuclear mRNA splicing, via spliceosome | non-traceable author statement	mRNA binding , nuclear mRNA splicing, via spliceosome	RNA processing	splicing	537	sup	75.5
FBgn0023167	SmD3	Small ribonucleoprotein Sm D3	-	-	central nervous system development | inferred from mutant phenotype lymph gland development (sensu Arthropoda) ; GO:0048542 | inferred from mutant phenotype peripheral nervous system development | inferred from mutant phenotype muscle development | inferred from mutant phenotype neuron differentiation | inferred from mutant phenotype nuclear mRNA splicing, via spliceosome | inferred from sequence…	P:GO:0000398:nuclear mRNA splicing, via spliceosome;C:GO:0005634:nucleus;C:GO:0005732:small nucleolar ribonucleoprotein complex;P:GO:0006397:mRNA processing;C:GO:0030529:ribonucleoprotein complex;C:GO:0030532:small nuclear ribonucleoprotein complex	RNA processing	splicing	0	sup	48.5
FBgn0024285	Srp54		-	mRNA binding | inferred from sequence or structural similarity with HUGO:SRP54; OMIM:604857 poly-pyrimidine tract binding | inferred from direct assay mRNA binding | non-traceable author statement nucleotide binding | inferred from electronic annotation	nuclear mRNA splicing, via spliceosome | inferred from sequence or structural similarity with HUGO:SRP54; OMIM:604857 nuclear mRNA splicing, via spliceosome | non-traceable author statement mRNA splice site selection | inferred from sequence or structural similarity with NCBI_NP:004759 nuclear mRNA splicing, via spliceosome | inferred from sequence or structural similarity with NCBI_NP:004759 reg…	F:GO:0003676:nucleic acid binding	RNA processing	splicing	0	sup	69.5
FBgn0011837	Tis11	Tis11 homolog	-	DNA binding | non-traceable author statement mRNA binding | inferred from electronic annotation zinc ion binding | inferred from electronic annotation	RNA catabolism | inferred from electronic annotation intracellular signaling cascade | inferred from electronic annotation	F:GO:0003676:nucleic acid binding;F:GO:0003677:DNA binding;C:GO:0005634:nucleus	RNA processing	others	484	sup	56.5
FBgn0004168	5-HT1A	Serotonin receptor 1A	-	serotonin receptor activity | inferred from sequence or structural similarity with MGD:Htr1a; MGI:MGI:96273 5-HT1 receptor activity | non-traceable author statement serotonin receptor activity | traceable author statement G-protein coupled serotonin receptor activity | non-traceable author statement G-protein coupled serotonin receptor activity | inferred from sequence or structural similarity am…	serotonin receptor, adenylate cyclase inhibiting pathway | inferred from direct assay serotonin receptor, phospholipase C activating pathway | inferred from direct assay serotonin receptor signaling pathway | inferred by curator from GO:0004993 serotonin receptor, adenylate cyclase inhibiting pathway | traceable author statement serotonin receptor, phospholipase C activating pathway | traceable a…	F:GO:0001584:rhodopsin-like receptor activity;F:GO:0001586:5-HT1 receptor activity;F:GO:0004871:signal transducer activity;F:GO:0004872:receptor activity;F:GO:0004930:G-protein coupled receptor activity;F:GO:0004993:serotonin receptor activity;P:GO:0007165:signal transduction;P:GO:0007186:G-protein coupled receptor protein signaling pathway;P:GO:0007198:serotonin receptor, adenylate cyclase inhib…	signalling		543	sup	76
FBgn0014135	bnl	branchless	-	fibroblast growth factor receptor binding | non-traceable author statement fibroblast growth factor receptor binding | inferred from sequence or structural similarity with MGD:Fgf10; MGI:MGI:1099809 fibroblast growth factor receptor binding | traceable author statement growth factor activity | inferred from electronic annotation	positive chemotaxis | inferred from direct assay cytoneme biogenesis | inferred from direct assay tracheal epithelial cell migration (sensu Insecta) ; GO:0007427 | traceable author statement fibroblast growth factor receptor signaling pathway | traceable author statement positive chemotaxis | traceable author statement chemotaxis | traceable author statement tracheal system development (sensu Ins…	P:GO:0001763:branching morphogenesis;F:GO:0005104:fibroblast growth factor receptor binding;P:GO:0006935:chemotaxis;P:GO:0007424:tracheal system development (sensu Insecta);P:GO:0007426:tracheal outgrowth (sensu Insecta);P:GO:0007427:tracheal epithelial cell migration (sensu Insecta);P:GO:0007428:primary tracheal branching (sensu Insecta);P:GO:0007429:secondary tracheal branching (sensu Insecta);…	signalling		400	sup	66
FBgn0003502	Btk29A	Btk family kinase at 29A	-	protein-tyrosine kinase activity | inferred from sequence or structural similarity with UniProt:Q06187 protein-tyrosine kinase activity | inferred from direct assay protein-tyrosine kinase activity | non-traceable author statement protein-tyrosine kinase activity | inferred from sequence or structural similarity with UniProt:P42680 non-membrane spanning protein tyrosine kinase activity | inferred…	protein amino acid phosphorylation | inferred from sequence or structural similarity with UniProt:Q06187 head involution | inferred from mutant phenotype ovarian ring canal formation | inferred from mutant phenotype ovarian ring canal formation | inferred from expression pattern determination of adult life span | inferred from mutant phenotype male genitalia development (sensu Endopterygota) ; GO…	F:GO:0004672:protein kinase activity;F:GO:0004713:protein-tyrosine kinase activity;F:GO:0005524:ATP binding;C:GO:0005737:cytoplasm;C:GO:0005886:plasma membrane;P:GO:0006468:protein amino acid phosphorylation;P:GO:0007242:intracellular signaling cascade;P:GO:0007254:JNK cascade;P:GO:0007301:ovarian ring canal formation;P:GO:0007391:dorsal closure;P:GO:0007485:male genitalia morphogenesis (sensu En…	signalling		2	en	117
FBgn0026145	C3G		-	Ras guanyl-nucleotide exchange factor activity | inferred from mutant phenotype Ras guanyl-nucleotide exchange factor activity | inferred from sequence or structural similarity with SGD_LOCUS:CDC25; SGD:S0004301	Ras protein signal transduction | inferred from mutant phenotype transmembrane receptor protein tyrosine kinase signaling pathway | inferred from electronic annotation regulation of small GTPase mediated signal transduction | inferred from electronic annotation	F:GO:0005085:guanyl-nucleotide exchange factor activity;F:GO:0005088:Ras guanyl-nucleotide exchange factor activity;P:GO:0007242:intracellular signaling cascade;P:GO:0007264:small GTPase mediated signal transduction;P:GO:0007265:Ras protein signal transduction;P:GO:0007275:development;C:GO:0008372:cellular component unknown	signalling		470	sup	18.5
FBgn0021742	C901		-	receptor binding | inferred from electronic annotation	cell communication | inferred from electronic annotation cell-cell signaling | inferred from electronic annotation development | inferred from electronic annotation ectoderm development | inferred from electronic annotation nervous system development | inferred from electronic annotation signal transduction | inferred from electronic annotation transmission of nerve impulse | inferred from electr…	P:GO:0007154:cell communication;C:GO:0016020:membrane	signalling		17	sup	60
FBgn0010015	CanA1	Calcineurin A1	-	protein serine/threonine phosphatase activity | inferred from sequence or structural similarity calcium-dependent protein serine/threonine phosphatase activity | inferred from sequence or structural similarity calcium-dependent protein serine/threonine phosphatase activity | non-traceable author statement protein serine/threonine phosphatase activity | non-traceable author statement	protein amino acid dephosphorylation | inferred from sequence or structural similarity neurotransmitter secretion | non-traceable author statement vesicle-mediated transport | non-traceable author statement protein amino acid dephosphorylation | non-traceable author statement	F:GO:0004721:phosphoprotein phosphatase activity;F:GO:0005516:calmodulin binding;P:GO:0007269:neurotransmitter secretion;C:GO:0008021:synaptic vesicle;P:GO:0016192:vesicle-mediated transport;F:GO:0016787:hydrolase activity	signalling		659	sup	8.5
FBgn0032702	CG10376		-	protein serine/threonine phosphatase activity | non-traceable author statement phosphoric monoester hydrolase activity | inferred from electronic annotation	protein amino acid dephosphorylation | non-traceable author statement MAPKKK cascade | inferred from electronic annotation protein amino acid phosphorylation | inferred from electronic annotation	F:GO:0003824:catalytic activity	signalling		1	sup	58.5
FBgn0030281	CG11105		-	calcium ion binding | inferred from sequence or structural similarity with EMBL:AF120102; protein_id:AAD20350 calmodulin binding | inferred from electronic annotation	calcium-mediated signaling | inferred from electronic annotation synaptic transmission | inferred from electronic annotation	F:GO:0005509:calcium ion binding	signalling		38	sup	89
FBgn0031696	CG14030		-	protein kinase activity | non-traceable author statement protein serine/threonine kinase activity | inferred from sequence or structural similarity with EMBL:AF002823 receptor signaling protein serine/threonine kinase activity | inferred from electronic annotation ATP binding | inferred from electronic annotation	protein amino acid phosphorylation | non-traceable author statement mitotic spindle checkpoint | inferred from direct assay chromosome segregation | inferred from electronic annotation mitosis | inferred from electronic annotation regulation of progression through cell cycle | inferred from electronic annotation	F:GO:0004672:protein kinase activity;F:GO:0004674:protein serine/threonine kinase activity;F:GO:0005524:ATP binding;P:GO:0006468:protein amino acid phosphorylation;F:GO:0016301:kinase activity;F:GO:0016740:transferase activity	signalling		234	sup	79
FBgn0031349	CG14351		-	receptor binding | inferred from electronic annotation	cell adhesion | inferred from electronic annotation cell communication | inferred from electronic annotation cell-cell adhesion | inferred from electronic annotation cell-cell signaling | inferred from electronic annotation development | inferred from electronic annotation ectoderm development | inferred from electronic annotation nervous system development | inferred from electronic annotation s…	receptor binding , cell adhesion , cell communication, cell-cell adhesion, development, ectoderm development, nervous system development, signal transduction, transmission of nerve impulse,	signalling		747	sup	25
FBgn0039692	CG1973		-	protein kinase activity | non-traceable author statement ATP binding | inferred from electronic annotation	protein amino acid phosphorylation | inferred from electronic annotation	F:GO:0004672:protein kinase activity;F:GO:0005488:binding;F:GO:0005524:ATP binding;P:GO:0006468:protein amino acid phosphorylation;P:GO:0007076:mitotic chromosome condensation;F:GO:0016301:kinase activity;F:GO:0016740:transferase activity	signalling		82	sup	26
FBgn0050417	CG30417		-	kinase activity | inferred from electronic annotation nucleic acid binding | inferred from electronic annotation single-stranded DNA binding | inferred from electronic annotation	MAPKKK cascade | inferred from electronic annotation development | inferred from electronic annotation intracellular signaling cascade | inferred from electronic annotation signal transduction | inferred from electronic annotation	F:GO:0003677:DNA binding;C:GO:0005634:nucleus;P:GO:0006355:regulation of transcription, DNA-dependent;P:GO:0007049:cell cycle	signalling		1	sup	88
FBgn0052758	CG32758		-	phosphoinositide binding | inferred from electronic annotation protein binding | inferred from electronic annotation	intracellular signaling cascade | inferred from electronic annotation	F:GO:0005515:protein binding;P:GO:0006810:transport;P:GO:0007165:signal transduction;P:GO:0007242:intracellular signaling cascade;P:GO:0015031:protein transport	signalling		30	sup	96.5
FBgn0038473	CG3983		-	hormone activity | inferred from electronic annotation receptor binding | inferred from electronic annotation GTP binding | inferred from electronic annotation	cell surface receptor linked signal transduction | inferred from electronic annotation intracellular protein transport | inferred from electronic annotation intracellular signaling cascade | inferred from electronic annotation nucleobase, nucleoside, nucleotide and nucleic acid metabolism | inferred from electronic annotation nucleobase, nucleoside, nucleotide and nucleic acid transport | inferre…	GTP binding, hormone activity, receptor binding, cell surface receptor linked signal transduction, intracellular protein transport , intracellular signaling cascade ,nucleobase, nucleoside, nucleotide and nucleic acid metabolism , nucleobase, nucleoside, nucleotide and nucleic acid transport , protein metabolism , regulation of translation , signal transduction, transport	signalling		1	en	68.5
FBgn0028487	CG9611		-	receptor binding | inferred from electronic annotation structural molecule activity | inferred from electronic annotation	Ras protein signal transduction | inferred from sequence or structural similarity with SGD_LOCUS:CYR1; SGD:S0003542	receptor binding ,structural molecule activity , Ras protein signal transduction	signalling		2	sup	66.5
FBgn0044323	Cka	Connector of kinase to AP-1	-	protein binding | inferred from physical interaction with Jra AND inferred from physical interaction with bsk AND inferred from physical interaction with hep AND inferred from physical interaction with kay	JNK cascade | non-traceable author statement dorsal closure | non-traceable author statement eye photoreceptor development (sensu Endopterygota) ; GO:0042051 | inferred from mutant phenotype dorsal closure | inferred from mutant phenotype positive regulation of JNK cascade | inferred from direct assay AND inferred from genetic interaction with kay, bsk, hep, Jra JNK cascade | traceable author sta…	P:GO:0007254:JNK cascade;P:GO:0007391:dorsal closure	signalling		0	sup	62
FBgn0000340	cno	canoe	-	actin binding | inferred from sequence or structural similarity with EMBL:U83231 structural constituent of cytoskeleton | inferred from electronic annotation motor activity | inferred from electronic annotation	JNK cascade | non-traceable author statement dorsal closure | traceable author statement dorsal closure | inferred from mutant phenotype regulation of JNK cascade | inferred from genetic interaction with bsk AND inferred from mutant phenotype ommatidial rotation | inferred from mutant phenotype Notch signaling pathway | traceable author statement Ras protein signal transduction | traceable author…	F:GO:0003774:motor activity;F:GO:0005515:protein binding;C:GO:0005912:adherens junction;C:GO:0005915:zonula adherens;P:GO:0007163:establishment and/or maintenance of cell polarity;P:GO:0007165:signal transduction;P:GO:0007219:Notch signaling pathway;P:GO:0007254:JNK cascade;P:GO:0007265:Ras protein signal transduction;P:GO:0007391:dorsal closure;P:GO:0007394:dorsal closure, elongation of leading …	signalling		197	sup	58.5
FBgn0037925	Csk	C-terminal Src kinase	-	protein-tyrosine kinase activity | non-traceable author statement protein-tyrosine kinase activity | inferred from direct assay protein-tyrosine kinase activity | inferred from sequence or structural similarity with UniProt:P32577 non-membrane spanning protein tyrosine kinase activity | inferred from electronic annotation ATP binding | inferred from electronic annotation	protein amino acid phosphorylation | non-traceable author statement negative regulation of growth | inferred from mutant phenotype negative regulation of growth | inferred from genetic interaction with Src42A AND inferred from genetic interaction with Src64B negative regulation of cell proliferation | inferred from mutant phenotype intracellular signaling cascade | inferred from electronic annota…	F:GO:0004672:protein kinase activity;F:GO:0004674:protein serine/threonine kinase activity;F:GO:0004713:protein-tyrosine kinase activity;F:GO:0005524:ATP binding;P:GO:0006468:protein amino acid phosphorylation;P:GO:0007242:intracellular signaling cascade	signalling		400	sup	38.5
FBgn0015925	csul	capsuleen	-	protein methyltransferase activity | non-traceable author statement receptor binding | inferred from electronic annotation	mitosis | non-traceable author statement pole plasm assembly | non-traceable author statement MAPKKK cascade | inferred from electronic annotation	protein methyltransferase activity , receptor binding , MAPKKK cascade, mitosis, pole plasm assembly	signalling		1	sup	38.5
FBgn0000711	flw	flap wing	-	protein phosphatase type 1 activity | inferred from sequence or structural similarity with EMBL:X14832; protein_id:CAA32941.1 protein serine/threonine phosphatase activity | non-traceable author statement myosin phosphatase activity | inferred from direct assay protein phosphatase type 1 activity | inferred from sequence or structural similarity with EMBL:U25809; protein_id:AAC99814.1	protein amino acid dephosphorylation | inferred from sequence or structural similarity protein amino acid dephosphorylation | non-traceable author statement nurse cell to oocyte transport (sensu Insecta) ; GO:0007300 | inferred from mutant phenotype ovarian ring canal formation | inferred from mutant phenotype wing morphogenesis | inferred from mutant phenotype cell adhesion | non-traceable autho…	F:GO:0004721:phosphoprotein phosphatase activity;F:GO:0005515:protein binding;P:GO:0007155:cell adhesion;P:GO:0007498:mesoderm development;F:GO:0016787:hydrolase activity;F:GO:0030145:manganese ion binding	signalling		195	sup	82.5
FBgn0023083	fray	frayed	-	protein serine/threonine kinase activity | inferred from sequence or structural similarity receptor signaling protein serine/threonine kinase activity | non-traceable author statement ATP binding | inferred from electronic annotation	embryonic cuticle biosynthesis (sensu Insecta) ; GO:0008362 | inferred from mutant phenotype establishment of blood-nerve barrier | inferred from mutant phenotype axonal fasciculation | inferred from mutant phenotype protein amino acid phosphorylation | non-traceable author statement nerve ensheathment | inferred from mutant phenotype protein amino acid phosphorylation | inferred from sequence or…	F:GO:0004672:protein kinase activity;F:GO:0004674:protein serine/threonine kinase activity;F:GO:0004713:protein-tyrosine kinase activity;F:GO:0005524:ATP binding;P:GO:0006468:protein amino acid phosphorylation;P:GO:0008065:establishment of blood-nerve barrier;P:GO:0008362:embryonic cuticle biosynthesis (sensu Insecta);P:GO:0008366:nerve ensheathment;F:GO:0016301:kinase activity	signalling		2	sup	83.5
FBgn0034004	Fs		-	activin inhibitor activity | non-traceable author statement	cell homeostasis | inferred from electronic annotation	activin inhibitor activity , cell homeostasis	signalling		132	sup	69.5
FBgn0010303	hep	hemipterous	-	JUN kinase kinase activity | inferred from sequence or structural similarity protein kinase activity | inferred from direct assay receptor signaling protein serine/threonine kinase activity | non-traceable author statement JUN kinase kinase activity | traceable author statement protein binding | inferred from physical interaction with Cka MAP kinase kinase activity | inferred from sequence or str…	dorsal closure, spreading of leading edge cells | inferred from mutant phenotype JNK cascade | traceable author statement dorsal closure | traceable author statement protein amino acid phosphorylation | non-traceable author statement dorsal appendage formation | inferred from mutant phenotype eggshell pattern formation (sensu Insecta) ; GO:0030381 | inferred from mutant phenotype micropyle format…	P:GO:0000165:MAPKKK cascade;P:GO:0001736:establishment of planar polarity;F:GO:0004672:protein kinase activity;F:GO:0004674:protein serine/threonine kinase activity;F:GO:0004708:MAP kinase kinase activity;F:GO:0004713:protein-tyrosine kinase activity;F:GO:0005078:MAP-kinase scaffold activity;F:GO:0005524:ATP binding;P:GO:0006468:protein amino acid phosphorylation;P:GO:0007254:JNK cascade;P:GO:000…	signalling		13	en	62
FBgn0001250	if	inflated	-	cell adhesion molecule binding | inferred from direct assay receptor activity | inferred from direct assay protein binding | traceable author statement cell adhesion molecule binding | inferred from sequence or structural similarity receptor activity | inferred from sequence or structural similarity	cell adhesion | inferred from direct assay wing morphogenesis | inferred from expression pattern AND inferred from mutant phenotype cell migration | traceable author statement cell-cell adhesion | traceable author statement midgut development | traceable author statement wing morphogenesis | traceable author statement cell-matrix adhesion | inferred from sequence or structural similarity heteroph…	F:GO:0004872:receptor activity;F:GO:0005515:protein binding;P:GO:0007155:cell adhesion;P:GO:0007157:heterophilic cell adhesion;P:GO:0007160:cell-matrix adhesion;P:GO:0007229:integrin-mediated signaling pathway;P:GO:0007426:tracheal outgrowth (sensu Insecta);P:GO:0007427:tracheal epithelial cell migration (sensu Insecta);P:GO:0007431:salivary gland development;P:GO:0007475:apposition of dorsal and…	signalling		169	sup	88.5
FBgn0028360	l(1)G0148		-	receptor signaling protein serine/threonine kinase activity | non-traceable author statement ATP binding | inferred from electronic annotation	protein amino acid phosphorylation | non-traceable author statement autophagic cell death | inferred from expression pattern salivary gland cell autophagic cell death | inferred from expression pattern	F:GO:0004672:protein kinase activity;F:GO:0004674:protein serine/threonine kinase activity;F:GO:0005524:ATP binding;P:GO:0006468:protein amino acid phosphorylation;F:GO:0016301:kinase activity;F:GO:0016740:transferase activity;P:GO:0035071:salivary gland cell death;P:GO:0048102:autophagic cell death	signalling		316	sup	13
FBgn0028274	l(1)G0431		-	nucleic acid binding | inferred from electronic annotation receptor binding | inferred from electronic annotation GTP binding | inferred from electronic annotation	cell surface receptor linked signal transduction | inferred from electronic annotation intracellular protein transport | inferred from electronic annotation intracellular signaling cascade | inferred from electronic annotation signal transduction | inferred from electronic annotation	F:GO:0005525:GTP binding	signalling		0	sup	49
FBgn0004177	mts	microtubule star	cytoplasm	protein phosphatase type 2A activity | inferred from sequence or structural similarity protein phosphatase type 2A activity | inferred from mutant phenotype protein serine/threonine phosphatase activity | non-traceable author statement protein phosphatase type 2A activity | non-traceable author statement	R7 cell fate commitment | inferred from genetic interaction with Ras85D oogenesis (sensu Insecta) ; GO:0009993 | inferred from mutant phenotype mitosis | inferred from mutant phenotype protein amino acid dephosphorylation | inferred from mutant phenotype spindle organization and biogenesis | inferred from mutant phenotype protein amino acid dephosphorylation | non-traceable author statement actin…	F:GO:0000158:protein phosphatase type 2A activity;F:GO:0004721:phosphoprotein phosphatase activity;P:GO:0006470:protein amino acid dephosphorylation;P:GO:0007015:actin filament organization;P:GO:0007051:spindle organization and biogenesis;P:GO:0007067:mitosis;P:GO:0007155:cell adhesion;P:GO:0007465:R7 cell fate commitment;P:GO:0008360:regulation of cell shape;P:GO:0009993:oogenesis (sensu Insecta…	signalling		7	sup	51
FBgn0053526	PNUTS		-	protein phosphatase regulator activity | inferred from sequence or structural similarity with HUGO:PPP1R10; OMIM:603771 protein phosphatase regulator activity | non-traceable author statement nucleic acid binding | inferred from electronic annotation zinc ion binding | inferred from electronic annotation	protein targeting | inferred from sequence or structural similarity with HUGO:PPP1R10; OMIM:603771 regulation of catalytic activity | inferred from sequence or structural similarity with HUGO:PPP1R10; OMIM:603771 regulation of protein amino acid dephosphorylation | inferred from sequence or structural similarity with HUGO:PPP1R10; OMIM:603771 regulation of protein amino acid dephosphorylation | n…	nucleic acid binding , protein phosphatase regulator activity , zinc ion binding, protein targeting, regulation of catalytic activity, regulation of protein amino acid dephosphorylation	signalling		445	sup	67
FBgn0026379	Pten		-	non-membrane spanning protein tyrosine phosphatase activity | inferred from sequence or structural similarity phosphoprotein phosphatase activity | inferred from mutant phenotype protein tyrosine/serine/threonine phosphatase activity | inferred from sequence or structural similarity phosphatidylinositol-3,4,5-trisphosphate 3-phosphatase activity | inferred from genetic interaction with Pi3K92E AN…	apoptosis | inferred from mutant phenotype insulin receptor signaling pathway | inferred from genetic interaction with Pi3K92E AND inferred from genetic interaction with chico regulation of cell size | inferred from mutant phenotype cell proliferation | inferred from mutant phenotype cytoskeleton organization and biogenesis | inferred from mutant phenotype protein amino acid dephosphorylation | i…	F:GO:0004721:phosphoprotein phosphatase activity;F:GO:0004725:protein tyrosine phosphatase activity;P:GO:0006470:protein amino acid dephosphorylation;P:GO:0006915:apoptosis;P:GO:0007010:cytoskeleton organization and biogenesis;P:GO:0007015:actin filament organization;P:GO:0007155:cell adhesion;P:GO:0007425:tracheal epithelial cell fate determination (sensu Insecta);P:GO:0008283:cell proliferation…	signalling		0	en	109.5
FBgn0004210	puc	puckered	-	MAP kinase phosphatase activity | non-traceable author statement JUN kinase phosphatase activity | inferred from mutant phenotype phosphoprotein phosphatase activity | inferred from direct assay protein tyrosine phosphatase activity | inferred from sequence or structural similarity protein tyrosine/serine/threonine phosphatase activity | inferred from sequence or structural similarity JUN kinase …	dorsal closure | inferred from mutant phenotype epidermis development | inferred from mutant phenotype peripheral nervous system development | traceable author statement JNK cascade | non-traceable author statement suture of dorsal opening | non-traceable author statement JNK cascade | inferred from mutant phenotype actin cytoskeleton organization and biogenesis | inferred from mutant phenotype p…	P:GO:0001736:establishment of planar polarity;F:GO:0004721:phosphoprotein phosphatase activity;P:GO:0006470:protein amino acid dephosphorylation;P:GO:0007015:actin filament organization;P:GO:0007254:JNK cascade;P:GO:0007391:dorsal closure;P:GO:0007396:suture of dorsal opening;P:GO:0007422:peripheral nervous system development;F:GO:0008138:protein tyrosine/serine/threonine phosphatase activity;P:G…	signalling		2	sup	56.5
FBgn0029840	raptor	raptor	-	binding | inferred from electronic annotation	positive regulation of protein amino acid phosphorylation | inferred from mutant phenotype	binding , positive regulation of protein amino acid phosphorylation	signalling		1	sup	90
FBgn0030986	RhoGAP18B		-	GTPase activator activity | inferred from sequence or structural similarity with NCBI_NP:064656 small GTPase regulator activity | inferred from electronic annotation	actin filament organization | inferred from mutant phenotype intracellular signaling cascade | inferred from electronic annotation	F:GO:0005096:GTPase activator activity;P:GO:0007015:actin filament organization	signalling		3	sup	43.5
FBgn0015778	rin	rasputin	cytoplasm	mRNA binding | inferred from sequence or structural similarity protein binding | inferred from sequence or structural similarity with EMBL:AF053535; protein_id:AAC95292.1 AND inferred from sequence or structural similarity with EMBL:U32519; protein_id:AAB07787.1 SH3 domain binding | inferred from sequence or structural similarity with EMBL:U65313 receptor binding | inferred from electronic annota…	Ras protein signal transduction | inferred from genetic interaction with Rho1 ommatidial rotation | inferred from mutant phenotype photoreceptor fate commitment (sensu Endopterygota) ; GO:0007459 | inferred from mutant phenotype regulation of translation | inferred from electronic annotation	F:GO:0003676:nucleic acid binding;C:GO:0005622:intracellular;C:GO:0005634:nucleus;C:GO:0005829:cytosol;P:GO:0006606:protein-nucleus import;P:GO:0007265:Ras protein signal transduction;P:GO:0007459:photoreceptor fate commitment (sensu Endopterygota);F:GO:0008565:protein transporter activity;P:GO:0016318:ommatidial rotation	signalling		699	sup	26
FBgn0024941	RSG7	Regulator of G-protein signaling 7	-	regulator of G-protein signaling activity | inferred from sequence or structural similarity with UniProt:O54829 small GTPase regulator activity | inferred from electronic annotation	regulation of G-protein coupled receptor protein signaling pathway | inferred from sequence or structural similarity with UniProt:O54829 regulation of G-protein coupled receptor protein signaling pathway | inferred from sequence or structural similarity with dsh AND inferred from sequence or structural similarity with HUGO:DVL3; OMIM:601368 AND inferred from sequence or structural similarity with…	F:GO:0004871:signal transducer activity;C:GO:0005834:heterotrimeric G-protein complex;P:GO:0007186:G-protein coupled receptor protein signaling pathway;P:GO:0007242:intracellular signaling cascade	signalling		19	sup	54
FBgn0014388	sty	sprouty	plasma membrane	receptor binding | inferred from electronic annotation	negative regulation of epidermal growth factor receptor signaling pathway | traceable author statement negative regulation of fibroblast growth factor receptor signaling pathway | traceable author statement negative regulation of terminal cell fate specification | traceable author statement terminal branching of trachea, cytoplasmic projection extension (sensu Insecta) ; GO:0007430 | traceable au…	C:GO:0005622:intracellular;P:GO:0007275:development;P:GO:0007429:secondary tracheal branching (sensu Insecta);P:GO:0007430:terminal branching of trachea, cytoplasmic projection extension (sensu Insecta);P:GO:0008293:torso signaling pathway;P:GO:0008595:determination of anterior/posterior axis, embryo;P:GO:0009966:regulation of signal transduction;C:GO:0016020:membrane;P:GO:0030707:ovarian follicl…	signalling		757	sup	19.5
FBgn0030748	Traf3		-	-	defense response | inferred from sequence or structural similarity with EMBL:U33840 signal transduction | inferred from sequence or structural similarity with EMBL:U33840	defense response, signal transduction	signalling		0	en	147.5
FBgn0003984	vn	vein	-	epidermal growth factor receptor binding | inferred from mutant phenotype epidermal growth factor receptor binding | traceable author statement epidermal growth factor receptor binding | non-traceable author statement	epidermal growth factor receptor signaling pathway | inferred from mutant phenotype notum cell fate specification | inferred from mutant phenotype notum development | inferred from mutant phenotype wing morphogenesis | inferred from mutant phenotype brain development | inferred from mutant phenotype wing vein morphogenesis | inferred from mutant phenotype epidermal growth factor receptor signalin…	F:GO:0005154:epidermal growth factor receptor binding;C:GO:0005576:extracellular region;P:GO:0006916:anti-apoptosis;P:GO:0007173:epidermal growth factor receptor signaling pathway;P:GO:0007275:development;P:GO:0007420:brain development;P:GO:0007474:wing vein specification;P:GO:0007476:wing morphogenesis;P:GO:0007477:notum morphogenesis;P:GO:0007479:leg disc proximal/distal pattern formation;F:GO:…	signalling		749	sup	8
FBgn0010453	Wnt4	Wnt oncogene analog 4	-	signal transducer activity | non-traceable author statement signal transducer activity | inferred from sequence or structural similarity with EMBL:AF070988 receptor binding | inferred from sequence or structural similarity with EMBL:AF469004; protein_id:AAL82385 receptor binding | non-traceable author statement	Wnt receptor signaling pathway | non-traceable author statement frizzled-2 signaling pathway | inferred from sequence or structural similarity with EMBL:AF070988 cell migration | inferred from mutant phenotype cell motility | inferred from mutant phenotype female gonad development | inferred from mutant phenotype cell motility | traceable author statement focal adhesion formation | traceable auth…	F:GO:0004871:signal transducer activity;C:GO:0005576:extracellular region;P:GO:0006928:cell motility;P:GO:0007223:frizzled-2 signaling pathway;P:GO:0007275:development;P:GO:0008585:female gonad development;P:GO:0016055:Wnt receptor signaling pathway;P:GO:0016477:cell migration;P:GO:0048041:focal adhesion formation	signalling		40	sup	26.5
FBgn0011739	wts	warts	-	protein serine/threonine kinase activity | inferred from sequence or structural similarity protein serine/threonine kinase activity | non-traceable author statement receptor signaling protein serine/threonine kinase activity | inferred from electronic annotation protein binding | traceable author statement ATP binding | inferred from electronic annotation	terminal branching of trachea, cytoplasmic projection extension (sensu Insecta) ; GO:0007430 | non-traceable author statement imaginal disc growth | inferred from mutant phenotype negative regulation of cell proliferation | inferred from mutant phenotype regulation of cell shape | inferred from mutant phenotype protein amino acid phosphorylation | non-traceable author statement negative regulatio…	F:GO:0004672:protein kinase activity;F:GO:0004674:protein serine/threonine kinase activity;F:GO:0005515:protein binding;F:GO:0005524:ATP binding;P:GO:0006468:protein amino acid phosphorylation;P:GO:0007446:imaginal disc growth;P:GO:0008285:negative regulation of cell proliferation;P:GO:0008360:regulation of cell shape;F:GO:0016301:kinase activity;F:GO:0016740:transferase activity;P:GO:0042127:reg…	signalling		845	sup	26.5
FBgn0000014	abd-A	abdominal A	nucleus	specific RNA polymerase II transcription factor activity | non-traceable author statement sequence-specific DNA binding | inferred from electronic annotation transcription factor activity | inferred from electronic annotation	peripheral nervous system development | traceable author statement germ cell migration | inferred from mutant phenotype gonadal mesoderm development | inferred from mutant phenotype oenocyte development | inferred from mutant phenotype heart development | inferred from mutant phenotype mesodermal cell fate specification | inferred from mutant phenotype heart proper cell fate commitment (sensu Ins…	F:GO:0003677:DNA binding;F:GO:0003700:transcription factor activity;C:GO:0005634:nucleus;P:GO:0006355:regulation of transcription, DNA-dependent;P:GO:0006915:apoptosis;P:GO:0007275:development;P:GO:0007399:neurogenesis;P:GO:0007422:peripheral nervous system development;P:GO:0007438:oenocyte development;P:GO:0007494:midgut development;P:GO:0007501:mesodermal cell fate specification;P:GO:0007507:he…	transcription	transcription factor	596	sup	9
FBgn0000022	ac	achaete	nucleus	specific RNA polymerase II transcription factor activity | non-traceable author statement DNA binding | traceable author statement transcriptional activator activity | traceable author statement transcription factor activity | non-traceable author statement	oogenesis (sensu Insecta) ; GO:0009993 | traceable author statement bristle morphogenesis | inferred from mutant phenotype peripheral nervous system development | inferred from mutant phenotype nervous system development | traceable author statement positive regulation of transcription | traceable author statement central nervous system development | non-traceable author statement peripheral nerv…	F:GO:0003677:DNA binding;P:GO:0006355:regulation of transcription, DNA-dependent;P:GO:0007275:development;P:GO:0007346:regulation of mitotic cell cycle;P:GO:0007399:neurogenesis;P:GO:0007400:neuroblast fate determination;P:GO:0007417:central nervous system development;P:GO:0007419:ventral cord development;P:GO:0007422:peripheral nervous system development;P:GO:0008407:bristle morphogenesis;P:GO:0…	transcription	transcription factor	26	sup	50
FBgn0015904	ara	araucan	-	DNA binding | inferred from direct assay transcription factor activity | inferred from sequence or structural similarity with exd DNA binding | inferred from sequence or structural similarity with InterPro:IPR001356 transcription factor activity | inferred from sequence or structural similarity with InterPro:IPR001356 specific RNA polymerase II transcription factor activity | non-traceable author…	wing morphogenesis | inferred from mutant phenotype wing vein specification | inferred from genetic interaction with rho positive regulation of transcription, DNA-dependent | non-traceable author statement regulation of transcription, DNA-dependent | inferred from sequence or structural similarity with InterPro:IPR001356 transcription initiation | non-traceable author statement notum cell fate sp…	F:GO:0003677:DNA binding;F:GO:0003700:transcription factor activity;C:GO:0005634:nucleus;P:GO:0006350:transcription;P:GO:0006355:regulation of transcription, DNA-dependent;P:GO:0007275:development;P:GO:0007474:wing vein specification;P:GO:0007476:wing morphogenesis;P:GO:0045317:equator specification;P:GO:0045449:regulation of transcription;P:GO:0045893:positive regulation of transcription, DNA-de…	transcription	transcription factor	797	sup	33
FBgn0005386	ash1	absent, small, or homeotic discs 1	-	histone methyltransferase activity | inferred from direct assay histone lysine N-methyltransferase activity (H3-K4 specific) ; GO:0042800 | inferred from direct assay AND inferred from mutant phenotype histone lysine N-methyltransferase activity (H3-K4 specific) ; GO:0042800 | non-traceable author statement histone lysine N-methyltransferase activity (H3-K9 specific) ; GO:0046974 | non-traceable …	embryonic development (sensu Insecta) ; GO:0001700 | inferred from mutant phenotype oogenesis (sensu Insecta) ; GO:0009993 | inferred from mutant phenotype oviposition | inferred from mutant phenotype chromatin-mediated maintenance of transcription | inferred from mutant phenotype histone methylation | inferred from sequence or structural similarity with SGD_LOCUS:SET1; SGD:S0001161 regulation of…	P:GO:0001700:embryonic development (sensu Insecta);F:GO:0003677:DNA binding;C:GO:0005634:nucleus;P:GO:0006355:regulation of transcription, DNA-dependent;P:GO:0009993:oogenesis (sensu Insecta);P:GO:0018991:oviposition;F:GO:0042054:histone methyltransferase activity;P:GO:0048096:chromatin-mediated maintenance of transcription	transcription	transcription factor	0	sup	91.5
FBgn0011758	B-H1	BarH1	-	specific RNA polymerase II transcription factor activity | non-traceable author statement DNA binding | non-traceable author statement transcription factor activity | non-traceable author statement sequence-specific DNA binding | inferred from electronic annotation	sensory organ determination | inferred from mutant phenotype eye pigment granule organization and biogenesis | inferred from mutant phenotype photoreceptor cell differentiation (sensu Endopterygota) ; GO:0007467 | inferred from mutant phenotype bristle morphogenesis | inferred from mutant phenotype eye-antennal disc morphogenesis | inferred from mutant phenotype leg disc proximal/distal pattern f…	F:GO:0003677:DNA binding;F:GO:0003700:transcription factor activity;C:GO:0005634:nucleus;P:GO:0006355:regulation of transcription, DNA-dependent;P:GO:0007275:development;P:GO:0007455:eye-antennal disc metamorphosis;P:GO:0007467:photoreceptor cell differentiation (sensu Endopterygota);P:GO:0007479:leg disc proximal/distal pattern formation;P:GO:0007600:sensory perception;P:GO:0007601:visual percep…	transcription	transcription factor	131	sup	52
FBgn0004854	B-H2	BarH2	-	specific RNA polymerase II transcription factor activity | non-traceable author statement DNA binding | non-traceable author statement transcription factor activity | non-traceable author statement sequence-specific DNA binding | inferred from electronic annotation	sensory organ determination | inferred from mutant phenotype eye pigment granule organization and biogenesis | inferred from mutant phenotype photoreceptor cell differentiation (sensu Endopterygota) ; GO:0007467 | inferred from mutant phenotype bristle morphogenesis | inferred from mutant phenotype eye-antennal disc morphogenesis | inferred from mutant phenotype leg disc proximal/distal pattern f…	F:GO:0003677:DNA binding;F:GO:0003700:transcription factor activity;C:GO:0005634:nucleus;P:GO:0006355:regulation of transcription, DNA-dependent;P:GO:0007275:development;P:GO:0007455:eye-antennal disc metamorphosis;P:GO:0007467:photoreceptor cell differentiation (sensu Endopterygota);P:GO:0007479:leg disc proximal/distal pattern formation;P:GO:0007600:sensory perception;P:GO:0007601:visual percep…	transcription	transcription factor	610	sup	46.5
FBgn0000212	brm	brahma	-	DNA-dependent ATPase activity | non-traceable author statement general RNA polymerase II transcription factor activity | inferred from sequence or structural similarity with SGD_LOCUS:SNF2; SGD:S0005816 transcription coactivator activity | inferred from sequence or structural similarity with SGD_LOCUS:SNF2; SGD:S0005816 transcription coactivator activity | non-traceable author statement protein b…	wing vein specification | inferred from mutant phenotype chromatin-mediated maintenance of transcription | non-traceable author statement oogenesis (sensu Insecta) ; GO:0009993 | traceable author statement regulation of transcription from RNA polymerase II promoter | inferred from electronic annotation hemocyte proliferation (sensu Arthropoda) ; GO:0035172 | traceable author statement	F:GO:0003676:nucleic acid binding;F:GO:0003677:DNA binding;F:GO:0004386:helicase activity;F:GO:0005524:ATP binding;C:GO:0005634:nucleus;P:GO:0006350:transcription;P:GO:0006355:regulation of transcription, DNA-dependent;P:GO:0007275:development;P:GO:0007474:wing vein specification;P:GO:0016568:chromatin modification;F:GO:0016787:hydrolase activity;P:GO:0035172:hemocyte proliferation (sensu Arthrop…	transcription	transcription factor	4	en	84.5
FBgn0000242	Bx	Beadex	-	transcription regulator activity | inferred from electronic annotation zinc ion binding | inferred from electronic annotation	wing morphogenesis | inferred from genetic interaction with ap AND inferred from mutant phenotype leg disc development | inferred from mutant phenotype leg segmentation | inferred from mutant phenotype locomotor rhythm | inferred from mutant phenotype response to cocaine | inferred from mutant phenotype cell proliferation | inferred from electronic annotation ectoderm development | inferred from …	C:GO:0005634:nucleus;P:GO:0007476:wing morphogenesis;F:GO:0008270:zinc ion binding	transcription	transcription factor	241	sup	51.5
FBgn0004856	Bx42	Bx42	nucleusinterphase chromosome	-	embryonic development (sensu Insecta) ; GO:0001700 | inferred from mutant phenotype eye-antennal disc development | inferred from mutant phenotype transcription from RNA polymerase II promoter | inferred from electronic annotation	F:GO:0003677:DNA binding;C:GO:0005634:nucleus	transcription	general	2	sup	18
FBgn0033417	Camta	Calmodulin-binding transcription activator	-	DNA binding | inferred from sequence or structural similarity calmodulin binding | inferred from sequence or structural similarity transcription factor activity | inferred from sequence or structural similarity	positive regulation of transcription | inferred from sequence or structural similarity	DNA binding , calmodulin binding , transcription factor activity , positive regulation of transcription	transcription	transcription factor	467	sup	12.5
FBgn0024249	cato	cousin of atonal	-	transcription factor activity | inferred from sequence or structural similarity with UniProt:P48985	regulation of transcription, DNA-dependent | inferred from sequence or structural similarity with UniProt:P48985 sensory organ development | traceable author statement	P:GO:0007423:sensory organ development	transcription	transcription factor	0	en	107
FBgn0015919	caup	caupolican	-	specific RNA polymerase II transcription factor activity | non-traceable author statement transcription regulator activity | non-traceable author statement sequence-specific DNA binding | inferred from electronic annotation transcription factor activity | inferred from electronic annotation	equator specification | traceable author statement regulation of transcription from RNA polymerase II promoter | non-traceable author statement ectoderm development | inferred from electronic annotation nervous system development | inferred from electronic annotation compound eye morphogenesis (sensu Endopterygota) ; GO:0001745 | inferred from mutant phenotype	F:GO:0003677:DNA binding;F:GO:0003700:transcription factor activity;C:GO:0005634:nucleus;P:GO:0006350:transcription;P:GO:0006355:regulation of transcription, DNA-dependent;P:GO:0007275:development;P:GO:0045317:equator specification;P:GO:0045449:regulation of transcription	transcription	transcription factor	573	sup	24.5
FBgn0035292	CG12361		-	transcription factor activity | inferred from sequence or structural similarity with InterPro:IPR001356 sequence-specific DNA binding | inferred from electronic annotation	regulation of transcription, DNA-dependent | inferred from sequence or structural similarity with InterPro:IPR001356 ectoderm development | inferred from electronic annotation hemopoiesis | inferred from electronic annotation mesoderm development | inferred from electronic annotation nervous system development | inferred from electronic annotation regulation of transcription from RNA polymerase I…	F:GO:0003677:DNA binding;F:GO:0003700:transcription factor activity;C:GO:0005634:nucleus;P:GO:0006355:regulation of transcription, DNA-dependent;P:GO:0045449:regulation of transcription	transcription	transcription factor	407	sup	61
FBgn0083981	CG1379		nucleus	nucleic acid binding, transcription factor activity,	regulation of transcription from RNA polymerase II promoter	F:GO:0003677:DNA binding;F:GO:0005524:ATP binding;C:GO:0005634:nucleus;P:GO:0006355:regulation of transcription, DNA-dependent;P:GO:0007275:development	transcription	transcription factor	106	sup	20
FBgn0028879	CG15270		-	-	-	F:GO:0003700:transcription factor activity;P:GO:0006355:regulation of transcription, DNA-dependent	transcription	transcription factor	4	sup	72
FBgn0037698	CG16779		-	ATP binding | inferred from electronic annotation DNA binding | inferred from electronic annotation zinc ion binding | inferred from electronic annotation	regulation of transcription | inferred from electronic annotation	F:GO:0003676:nucleic acid binding;F:GO:0003677:DNA binding;C:GO:0005634:nucleus;P:GO:0006355:regulation of transcription, DNA-dependent;P:GO:0007275:development;F:GO:0008270:zinc ion binding	transcription	transcription factor	37	sup	66.5
FBgn0030687	CG17209		-	DNA-directed RNA polymerase activity | inferred from sequence or structural similarity with UniProt:O14802 nucleic acid binding | inferred from electronic annotation DNA binding | inferred from electronic annotation	transcription from RNA polymerase III promoter | inferred from sequence or structural similarity with UniProt:O14802 mRNA transcription | inferred from electronic annotation transcription from RNA polymerase II promoter | inferred from electronic annotation	F:GO:0003677:DNA binding;F:GO:0003899:DNA-directed RNA polymerase activity;C:GO:0005634:nucleus;P:GO:0006350:transcription;F:GO:0016740:transferase activity	transcription	general	0	sup	92
FBgn0034606	CG18375		-	transcription cofactor activity | inferred from electronic annotation transcription regulator activity | inferred from electronic annotation	apoptosis | inferred from electronic annotation cell cycle | inferred from electronic annotation regulation of progression through cell cycle | inferred from electronic annotation	transcription cofactor activity, transcription regulator activity , apoptosis , cell cycle , regulation of progression through cell cycle	transcription	transcription factor	465	sup	78.5
FBgn0038592	CG18599		-	-	-	F:GO:0003677:DNA binding;F:GO:0003700:transcription factor activity;C:GO:0005634:nucleus;P:GO:0006355:regulation of transcription, DNA-dependent;P:GO:0045449:regulation of transcription	transcription	transcription factor	775	sup	26
FBgn0039905	CG2052		-	transcription regulator activity | inferred from electronic annotation nucleic acid binding | inferred from electronic annotation zinc ion binding | inferred from electronic annotation	cell proliferation | inferred from electronic annotation nucleobase, nucleoside, nucleotide and nucleic acid metabolism | inferred from electronic annotation regulation of transcription from RNA polymerase II promoter | inferred from electronic annotation transcription from RNA polymerase II promoter | inferred from electronic annotation	F:GO:0003676:nucleic acid binding;C:GO:0005634:nucleus;F:GO:0008270:zinc ion binding	transcription	transcription factor	5	sup	53
FBgn0052105	CG32105		-	transcription factor activity | inferred from sequence or structural similarity with UniProt:Q04650 protein binding | inferred from electronic annotation sequence-specific DNA binding | inferred from electronic annotation zinc ion binding | inferred from electronic annotation	regulation of transcription | inferred from sequence or structural similarity with UniProt:Q04650 regulation of transcription from RNA polymerase II promoter | inferred from electronic annotation	F:GO:0003677:DNA binding;F:GO:0003700:transcription factor activity;C:GO:0005634:nucleus;P:GO:0006355:regulation of transcription, DNA-dependent;P:GO:0007275:development;F:GO:0008270:zinc ion binding;P:GO:0045449:regulation of transcription	transcription	transcription factor	3	sup	66.5
FBgn0052778	CG32778		-	transcription factor activity | inferred from sequence or structural similarity with UniProt:P97500 ATP binding | inferred from electronic annotation hydrogen-transporting ATP synthase activity, rotational mechanism | inferred from electronic annotation hydrogen-transporting ATPase activity, rotational mechanism | inferred from electronic annotation zinc ion binding | inferred from electronic ann…	regulation of transcription, DNA-dependent | inferred from sequence or structural similarity with UniProt:P97500 regulation of transcription from RNA polymerase II promoter | inferred from electronic annotation ATP synthesis coupled proton transport | inferred from electronic annotation	F:GO:0003700:transcription factor activity;C:GO:0005634:nucleus;P:GO:0006355:regulation of transcription, DNA-dependent	transcription	transcription factor	860	sup	15.5
FBgn0035993	CG3891		-	transcription factor activity | inferred from sequence or structural similarity with UniProt:P23708	regulation of transcription from RNA polymerase II promoter | inferred from electronic annotation	F:GO:0003700:transcription factor activity;C:GO:0005634:nucleus;P:GO:0006355:regulation of transcription, DNA-dependent	transcription	transcription factor	438	sup	17
FBgn0036274	CG4328		-	transcription factor activity | inferred from sequence or structural similarity with EMBL:AF078166 sequence-specific DNA binding | inferred from electronic annotation zinc ion binding | inferred from electronic annotation	regulation of transcription from RNA polymerase II promoter | inferred from electronic annotation	F:GO:0003677:DNA binding;F:GO:0003700:transcription factor activity;C:GO:0005634:nucleus;P:GO:0006355:regulation of transcription, DNA-dependent;F:GO:0008270:zinc ion binding;P:GO:0045449:regulation of transcription	transcription	transcription factor	281	sup	20
FBgn0032207	CG5640		-	transcriptional repressor activity | inferred from sequence or structural similarity with SGD_LOCUS:CYC8; SGD:S0000316 binding | inferred from electronic annotation	regulation of transcription from RNA polymerase II promoter | inferred from electronic annotation	F:GO:0005488:binding	transcription	transcription factor	0	en	78.5
FBgn0036398	CG9007		-	protein binding | inferred from electronic annotation zinc ion binding | inferred from electronic annotation	regulation of transcription, DNA-dependent | inferred from electronic annotation	F:GO:0003677:DNA binding;P:GO:0006355:regulation of transcription, DNA-dependent	transcription	transcription factor	1	sup	37
FBgn0029939	CG9650		-	transcription regulator activity | inferred from electronic annotation nucleic acid binding | inferred from electronic annotation zinc ion binding | inferred from electronic annotation	development | inferred from electronic annotation hemopoiesis | inferred from electronic annotation mesoderm development | inferred from electronic annotation nucleobase, nucleoside, nucleotide and nucleic acid metabolism | inferred from electronic annotation regulation of transcription from RNA polymerase II promoter | inferred from electronic annotation transcription from RNA polymerase II prom…	F:GO:0003676:nucleic acid binding;C:GO:0005634:nucleus;F:GO:0008270:zinc ion binding	transcription	transcription factor	469	sup	10.5
FBgn0029504	CHES-1-like	Checkpoint suppressor homologue	-	transcription factor activity | inferred from sequence or structural similarity with EMBL:Y11741 sequence-specific DNA binding | inferred from electronic annotation	regulation of transcription, DNA-dependent | inferred from sequence or structural similarity with EMBL:Y11741 regulation of progression through cell cycle | inferred from electronic annotation transcription from RNA polymerase II promoter | inferred from electronic annotation	F:GO:0003677:DNA binding;F:GO:0003700:transcription factor activity;C:GO:0005634:nucleus;P:GO:0006355:regulation of transcription, DNA-dependent;P:GO:0007275:development	transcription	transcription factor	771	sup	15
FBgn0013764	Chi	Chip	nucleuschromosome	transcription cofactor activity | inferred from electronic annotation	axon guidance | inferred from mutant phenotype blastoderm segmentation | traceable author statement nervous system development | inferred from mutant phenotype transcription | inferred from mutant phenotype wing morphogenesis | inferred from mutant phenotype regulation of transcription from RNA polymerase II promoter | inferred from electronic annotation	F:GO:0003712:transcription cofactor activity;C:GO:0005634:nucleus;P:GO:0006350:transcription;P:GO:0007275:development;P:GO:0007350:blastoderm segmentation;P:GO:0007399:neurogenesis;P:GO:0007411:axon guidance;P:GO:0007476:wing morphogenesis	transcription	transcription factor	0	sup	78
FBgn0023076	Clk	Clock	-	DNA binding | non-traceable author statement protein heterodimerization activity | non-traceable author statement RNA polymerase II transcription factor activity | non-traceable author statement RNA polymerase II transcription factor activity | traceable author statement signal transducer activity | inferred from electronic annotation transcription factor activity | inferred from electronic annot…	circadian rhythm | inferred from mutant phenotype positive regulation of transcription, DNA-dependent | inferred from genetic interaction with per AND inferred from genetic interaction with tim circadian rhythm | non-traceable author statement circadian rhythm | traceable author statement positive regulation of transcription, DNA-dependent | non-traceable author statement behavioral response to c…	F:GO:0003677:DNA binding;F:GO:0003700:transcription factor activity;F:GO:0003702:RNA polymerase II transcription factor activity;F:GO:0004871:signal transducer activity;C:GO:0005634:nucleus;P:GO:0006350:transcription;P:GO:0006355:regulation of transcription, DNA-dependent;P:GO:0007165:signal transduction;P:GO:0007622:rhythmic behavior;P:GO:0007623:circadian rhythm;P:GO:0008062:eclosion rhythm;P:G…	transcription	transcription factor	756	sup	3.5
FBgn0000413	da	daughterless	nucleus	specific RNA polymerase II transcription factor activity | inferred from sequence or structural similarity with UniProt:P15923 DNA binding | traceable author statement transcriptional activator activity | traceable author statement transcription factor activity | non-traceable author statement cysteine-type endopeptidase activity | inferred from electronic annotation peroxidase activity | inferre…	regulation of transcription, DNA-dependent | inferred from sequence or structural similarity with UniProt:P15923 oogenesis (sensu Insecta) ; GO:0009993 | inferred from mutant phenotype bristle morphogenesis | inferred from mutant phenotype nervous system development | traceable author statement sex determination | traceable author statement peripheral nervous system development | traceable author…	F:GO:0003677:DNA binding;C:GO:0005634:nucleus;P:GO:0006350:transcription;P:GO:0006355:regulation of transcription, DNA-dependent;P:GO:0007275:development;P:GO:0007399:neurogenesis;P:GO:0007422:peripheral nervous system development;P:GO:0007530:sex determination;P:GO:0007541:sex determination, primary response to X:A ratio;P:GO:0009993:oogenesis (sensu Insecta);P:GO:0016330:second mitotic wave (se…	transcription	transcription factor	398	sup	51
FBgn0000462	dl	dorsal	nucleus nucleuscytoplasm cytoplasmnucleus	transcription factor activity | inferred from sequence or structural similarity with MGD:Rel; MGI:MGI:97897 DNA binding | non-traceable author statement morphogen activity | non-traceable author statement protein binding | inferred from physical interaction with Dip3 AND inferred from physical interaction with lwr AND inferred from physical interaction with smt3 transcription factor activity | no…	immune response | inferred from expression pattern plasmatocyte differentiation | inferred from mutant phenotype maternal determination of anterior/posterior axis, embryo | inferred from mutant phenotype defense response | traceable author statement regulation of transcription, DNA-dependent | inferred from sequence or structural similarity with MGD:Rel; MGI:MGI:97897 anterior/posterior pattern f…	P:GO:0000122:negative regulation of transcription from RNA polymerase II promoter;P:GO:0001715:ectoderm cell fate specification;F:GO:0003677:DNA binding;F:GO:0003700:transcription factor activity;F:GO:0003702:RNA polymerase II transcription factor activity;F:GO:0005515:protein binding;C:GO:0005634:nucleus;C:GO:0005737:cytoplasm;P:GO:0006350:transcription;P:GO:0006355:regulation of transcription, …	transcription	transcription factor	765	sup	46.5
FBgn0039683	dmrt99B	doublesex-Mab related 99B	-	transcription factor activity | inferred from sequence or structural similarity with EMBL:AF130729; protein_id:AAD40475.1	mesoderm development | inferred from electronic annotation muscle development | inferred from electronic annotation skeletal development | inferred from electronic annotation regulation of transcription, DNA-dependent | inferred from electronic annotation sex differentiation | inferred from electronic annotation	F:GO:0003677:DNA binding;F:GO:0003700:transcription factor activity;C:GO:0005634:nucleus;P:GO:0006355:regulation of transcription, DNA-dependent;P:GO:0007548:sex differentiation	transcription	transcription factor	764	sup	94.5
FBgn0011763	Dp	DP transcription factor	-	DNA binding | inferred from direct assay protein binding | inferred from physical interaction with Rbf RNA polymerase II transcription factor activity | non-traceable author statement specific RNA polymerase II transcription factor activity | non-traceable author statement transcription factor activity | inferred from electronic annotation	regulation of progression through cell cycle | inferred from mutant phenotype regulation of progression through cell cycle | non-traceable author statement dorsal/ventral axis determination, follicular epithelium (sensu Insecta) ; GO:0008069 | inferred from mutant phenotype oogenesis (sensu Insecta) ; GO:0009993 | inferred from mutant phenotype positive regulation of nurse cell apoptosis | inferr…	P:GO:0000074:regulation of cell cycle;F:GO:0003677:DNA binding;F:GO:0003700:transcription factor activity;C:GO:0005634:nucleus;C:GO:0005667:transcription factor complex;P:GO:0006350:transcription;P:GO:0006355:regulation of transcription, DNA-dependent;P:GO:0007049:cell cycle;P:GO:0007113:endomitotic cell cycle;P:GO:0007307:chorion gene amplification;P:GO:0008069:dorsal/ventral axis determination,…	transcription	transcription factor	1	sup	51.5
FBgn0015381	dsf	dissatisfaction	-	ligand-dependent nuclear receptor activity | inferred from sequence or structural similarity with UniProt:P70052 transcription factor activity | traceable author statement ligand-dependent nuclear receptor activity | traceable author statement ligand-dependent nuclear receptor activity | non-traceable author statement steroid hormone receptor activity | non-traceable author statement sequence-spe…	somatic sex determination | non-traceable author statement courtship behavior | non-traceable author statement sex determination | traceable author statement mating behavior | non-traceable author statement copulation | non-traceable author statement oviposition | non-traceable author statement male courtship behavior | traceable author statement oviposition | traceable author statement regulatio…	F:GO:0003677:DNA binding;F:GO:0003700:transcription factor activity;F:GO:0003707:steroid hormone receptor activity;F:GO:0004879:ligand-dependent nuclear receptor activity;C:GO:0005634:nucleus;P:GO:0006355:regulation of transcription, DNA-dependent;P:GO:0007530:sex determination;P:GO:0007619:courtship behavior;P:GO:0007620:copulation;P:GO:0008049:male courtship behavior;P:GO:0018991:oviposition;P:…	transcription	transcription factor	30	sup	40
FBgn0000541	E(bx)	Enhancer of bithorax	-	ligand-dependent nuclear receptor binding | inferred from physical interaction with EcR acetyltransferase activity | inferred from electronic annotation transcription regulator activity | inferred from electronic annotation protein binding | inferred from electronic annotation zinc ion binding | inferred from electronic annotation	nucleosome mobilization | inferred from direct assay transcription | inferred from direct assay nucleosome assembly | non-traceable author statement chromatin remodeling | inferred from mutant phenotype hemopoiesis | inferred from mutant phenotype transcription | inferred from mutant phenotype nucleosome mobilization | traceable author statement ecdysone receptor-mediated signaling pathway | infe…	F:GO:0003677:DNA binding;P:GO:0006338:chromatin remodeling;P:GO:0006350:transcription;P:GO:0006355:regulation of transcription, DNA-dependent;C:GO:0016589:NURF complex;P:GO:0030097:hemopoiesis;P:GO:0042766:nucleosome mobilization	transcription	transcription factor	1	sup	75.5
FBgn0000567	Eip74EF	Ecdysone-induced protein 74EF	nucleus	transcription factor activity | traceable author statement specific RNA polymerase II transcription factor activity | inferred from sequence or structural similarity with UniProt:Q15725 sequence-specific DNA binding | inferred from electronic annotation	salivary gland cell autophagic cell death | non-traceable author statement salivary gland cell autophagic cell death | inferred from mutant phenotype autophagy | inferred from mutant phenotype cell death | traceable author statement regulation of transcription | non-traceable author statement oogenesis (sensu Insecta) ; GO:0009993 | non-traceable author statement regulation of development, hetero…	F:GO:0003677:DNA binding;F:GO:0003700:transcription factor activity;C:GO:0005634:nucleus;P:GO:0006350:transcription;P:GO:0006355:regulation of transcription, DNA-dependent;P:GO:0006914:autophagy;P:GO:0007275:development;P:GO:0008219:cell death;P:GO:0035071:salivary gland cell death	transcription	transcription factor	150	sup	67
FBgn0004865	Eip78C	Ecdysone-induced protein 78C	-	ligand-dependent nuclear receptor activity | inferred from sequence or structural similarity with UniProt:Q63503 specific RNA polymerase II transcription factor activity | inferred from sequence or structural similarity with UniProt:Q63503 ligand-dependent nuclear receptor activity | non-traceable author statement sequence-specific DNA binding | inferred from electronic annotation steroid hormone…	larval or pupal development (sensu Insecta) ; GO:0002165 | non-traceable author statement intracellular signaling cascade | inferred from electronic annotation regulation of transcription from RNA polymerase II promoter | inferred from electronic annotation	F:GO:0003677:DNA binding;F:GO:0003700:transcription factor activity;F:GO:0003707:steroid hormone receptor activity;F:GO:0004872:receptor activity;F:GO:0004879:ligand-dependent nuclear receptor activity;C:GO:0005634:nucleus;P:GO:0006350:transcription;P:GO:0006355:regulation of transcription, DNA-dependent	transcription	transcription factor	555	sup	62.5
FBgn0000625	eyg	eyegone	-	transcriptional repressor activity | inferred from mutant phenotype transcription factor activity | inferred from sequence or structural similarity with MGD:Pax3; MGI:MGI:97487 transcription factor activity | non-traceable author statement sequence-specific DNA binding | inferred from electronic annotation	eye development | inferred from mutant phenotype compound eye morphogenesis (sensu Endopterygota) ; GO:0001745 | inferred from mutant phenotype salivary gland morphogenesis | traceable author statement cell proliferation | inferred from electronic annotation ectoderm development | inferred from electronic annotation nervous system development | inferred from electronic annotation regulation of tr…	P:GO:0001654:eye development;F:GO:0003677:DNA binding;F:GO:0003700:transcription factor activity;C:GO:0005634:nucleus;P:GO:0006355:regulation of transcription, DNA-dependent;P:GO:0007275:development;P:GO:0007435:salivary gland morphogenesis;P:GO:0045449:regulation of transcription	transcription	transcription factor	533	sup	62
FBgn0004656	fs(1)h	female sterile (1) homoeotic	-	DNA binding | non-traceable author statement protein kinase activity | non-traceable author statement chromatin binding | inferred from electronic annotation single-stranded DNA binding | inferred from electronic annotation	regulation of transcription from RNA polymerase II promoter | non-traceable author statement MAPKKK cascade | inferred from electronic annotation chromatin assembly or disassembly | inferred from electronic annotation spermatogenesis | inferred from electronic annotation	P:GO:0007275:development;C:GO:0016021:integral to membrane	transcription	transcription factor	820	sup	41
FBgn0001078	ftz-f1	ftz transcription factor 1	-	DNA binding | inferred from direct assay ligand-dependent nuclear receptor activity | inferred from sequence or structural similarity with UniProt:O00482 transcription factor activity | inferred from sequence or structural similarity with UniProt:O00482 ligand-dependent nuclear receptor activity | non-traceable author statement DNA binding | non-traceable author statement transcription cofactor a…	periodic partitioning | inferred from mutant phenotype salivary gland cell autophagic cell death | non-traceable author statement response to ecdysone | traceable author statement cell death | traceable author statement response to hormone stimulus | traceable author statement metamorphosis (sensu Insecta) ; GO:0046698 | traceable author statement regulation of development, heterochronic | tracea…	P:GO:0002165:larval or pupal development (sensu Insecta);F:GO:0003677:DNA binding;F:GO:0003700:transcription factor activity;F:GO:0003707:steroid hormone receptor activity;F:GO:0004872:receptor activity;F:GO:0004879:ligand-dependent nuclear receptor activity;C:GO:0005634:nucleus;P:GO:0006350:transcription;P:GO:0006355:regulation of transcription, DNA-dependent;P:GO:0008219:cell death;P:GO:0009725…	transcription	transcription factor	566	sup	26
FBgn0038391	GATAe		-	general RNA polymerase II transcription factor activity | non-traceable author statement general RNA polymerase II transcription factor activity | inferred from sequence or structural similarity with EMBL:U51335 sequence-specific DNA binding | inferred from electronic annotation transcription factor activity | inferred from electronic annotation zinc ion binding | inferred from electronic annotat…	endoderm development | non-traceable author statement mesoderm development | inferred from electronic annotation regulation of transcription from RNA polymerase II promoter | inferred from electronic annotation	F:GO:0003677:DNA binding;F:GO:0003700:transcription factor activity;C:GO:0005634:nucleus;P:GO:0006355:regulation of transcription, DNA-dependent	transcription	general	218	sup	20
FBgn0004586	grh	grainy head	nucleus	DNA binding | inferred from direct assay specific RNA polymerase II transcription factor activity | inferred from direct assay RNA polymerase II transcription factor activity | non-traceable author statement	plasma membrane organization and biogenesis | inferred from mutant phenotype regulation of cell shape | inferred from mutant phenotype regulation of tracheal tube length | inferred from mutant phenotype tracheal outgrowth (sensu Insecta) ; GO:0007426 | inferred from mutant phenotype tracheal system development (sensu Insecta) ; GO:0007424 | inferred from expression pattern ganglion mother cell fa…	F:GO:0003677:DNA binding;F:GO:0003704:specific RNA polymerase II transcription factor activity;C:GO:0005634:nucleus;P:GO:0006350:transcription;P:GO:0006355:regulation of transcription, DNA-dependent;P:GO:0007009:plasma membrane organization and biogenesis;P:GO:0007402:ganglion mother cell fate determination;P:GO:0007419:ventral cord development;P:GO:0007424:tracheal system development (sensu Inse…	transcription	transcription factor	431	sup	62.5
FBgn0010825	Gug	Grunge	-	transcription corepressor activity | non-traceable author statement DNA binding | inferred from electronic annotation	leg morphogenesis (sensu Endopterygota) ; GO:0007480 | inferred from mutant phenotype negative regulation of transcription | non-traceable author statement segment specification | inferred from mutant phenotype	F:GO:0003677:DNA binding;F:GO:0003714:transcription corepressor activity;C:GO:0005634:nucleus;C:GO:0005737:cytoplasm;P:GO:0006355:regulation of transcription, DNA-dependent;P:GO:0007275:development;P:GO:0007480:leg morphogenesis (sensu Endopterygota);P:GO:0016481:negative regulation of transcription	transcription	transcription factor	459	sup	65.5
FBgn0001168	h	hairy	-	transcriptional repressor activity | inferred from sequence or structural similarity with MGD:Hes1; MGI:MGI:104853 protein binding | inferred from physical interaction with CtBP AND inferred from physical interaction with gro specific transcriptional repressor activity | non-traceable author statement general transcriptional repressor activity | traceable author statement DNA binding | inferred f…	salivary gland development | traceable author statement negative regulation of transcription from RNA polymerase II promoter | inferred from mutant phenotype AND inferred from physical interaction with gro bristle morphogenesis | non-traceable author statement negative regulation of transcription from RNA polymerase II promoter | non-traceable author statement periodic partitioning by pair rule g…	P:GO:0000122:negative regulation of transcription from RNA polymerase II promoter;F:GO:0003677:DNA binding;C:GO:0005634:nucleus;P:GO:0006350:transcription;P:GO:0006355:regulation of transcription, DNA-dependent;P:GO:0007275:development;P:GO:0007366:periodic partitioning by pair rule gene;P:GO:0007431:salivary gland development;P:GO:0007435:salivary gland morphogenesis;P:GO:0007461:restriction of …	transcription	transcription factor	15	sup	50
FBgn0001179	hay	haywire	-	helicase activity | inferred from sequence or structural similarity general RNA polymerase II transcription factor activity | inferred from sequence or structural similarity with HUGO:ERCC3; OMIM:133510 AND inferred from sequence or structural similarity with SGD_LOCUS:SSL2; SGD:S0001405 ATP-dependent DNA helicase activity | non-traceable author statement nucleic acid binding | inferred from elec…	nucleotide-excision repair | inferred from sequence or structural similarity transcription initiation from RNA polymerase II promoter | inferred from sequence or structural similarity with HUGO:ERCC3; OMIM:133510 AND inferred from sequence or structural similarity with SGD_LOCUS:SSL2; SGD:S0001405 regulation of alternative nuclear mRNA splicing, via spliceosome | inferred from mutant phenotype	F:GO:0003676:nucleic acid binding;F:GO:0003677:DNA binding;F:GO:0004003:ATP-dependent DNA helicase activity;F:GO:0004386:helicase activity;F:GO:0005524:ATP binding;C:GO:0005634:nucleus;P:GO:0006281:DNA repair;P:GO:0006289:nucleotide-excision repair;P:GO:0006974:response to DNA damage stimulus;F:GO:0016787:hydrolase activity	transcription	general	0	sup	99
FBgn0027788	Hey	Hairy/E(spl)-related with YRPW motif	-	transcription factor activity | inferred from sequence or structural similarity with EMBL:AF151521; protein_id:AAD38966.1	regulation of transcription from RNA polymerase II promoter | inferred from electronic annotation	F:GO:0003677:DNA binding;P:GO:0006355:regulation of transcription, DNA-dependent	transcription	transcription factor	639	sup	21
FBgn0015234	HLH106	Helix loop helix protein 106	plasma membranenucleus	transcription factor activity | inferred from sequence or structural similarity with NCBI_gi:4759168 transcription factor activity | non-traceable author statement	fatty acid biosynthesis | non-traceable author statement positive regulation of transcription | traceable author statement regulation of fatty acid biosynthesis | traceable author statement lipid metabolism | inferred from electronic annotation transcription from RNA polymerase II promoter | inferred from electronic annotation	C:GO:0005634:nucleus;P:GO:0006633:fatty acid biosynthesis;P:GO:0042304:regulation of fatty acid biosynthesis;P:GO:0045941:positive regulation of transcription	transcription	transcription factor	1	sup	53
FBgn0002609	HLHm3	E(spl) region transcript m3	-	transcription factor activity | traceable author statement transcription factor activity | non-traceable author statement DNA binding | non-traceable author statement specific transcriptional repressor activity | non-traceable author statement	eye development (sensu Endopterygota) ; GO:0007456 | traceable author statement Notch signaling pathway | non-traceable author statement negative regulation of transcription from RNA polymerase II promoter | non-traceable author statement cell proliferation | inferred from electronic annotation ectoderm development | inferred from electronic annotation nervous system development | inferred from e…	F:GO:0003677:DNA binding;F:GO:0003700:transcription factor activity;C:GO:0005634:nucleus;P:GO:0006350:transcription;P:GO:0006355:regulation of transcription, DNA-dependent;P:GO:0007399:neurogenesis;P:GO:0007456:eye morphogenesis (sensu Endopterygota);P:GO:0030154:cell differentiation	transcription	transcription factor	320	sup	20.5
FBgn0014859	Hr38	Hormone receptor-like in 38	-	ligand-dependent nuclear receptor activity | inferred from sequence or structural similarity with MGD:Nr4a2; MGI:MGI:1352456 ligand-dependent nuclear receptor activity | non-traceable author statement transcription regulator activity | inferred from electronic annotation sequence-specific DNA binding | inferred from electronic annotation steroid hormone receptor activity | inferred from electroni…	epidermis development | non-traceable author statement intracellular signaling cascade | inferred from electronic annotation regulation of transcription from RNA polymerase II promoter | inferred from electronic annotation	F:GO:0003677:DNA binding;F:GO:0003700:transcription factor activity;F:GO:0003707:steroid hormone receptor activity;F:GO:0004872:receptor activity;F:GO:0004879:ligand-dependent nuclear receptor activity;C:GO:0005634:nucleus;P:GO:0006350:transcription;P:GO:0006355:regulation of transcription, DNA-dependent;P:GO:0007275:development	transcription	transcription factor	558	sup	31.5
FBgn0023546	Hr4		-	ligand-dependent nuclear receptor activity | inferred from mutant phenotype ligand-dependent nuclear receptor activity | inferred from sequence or structural similarity with UniProt:Q64249 ligand-dependent nuclear receptor activity | non-traceable author statement transcription regulator activity | inferred from electronic annotation sequence-specific DNA binding | inferred from electronic annota…	metamorphosis (sensu Insecta) ; GO:0046698 | non-traceable author statement growth | inferred from mutant phenotype pupariation | inferred from mutant phenotype steroid hormone receptor signaling pathway | inferred from mutant phenotype regulation of transcription from RNA polymerase II promoter | inferred from electronic annotation signal transduction | inferred from electronic annotation	ligand-dependent nuclear receptor activity , sequence-specific DNA binding, steroid hormone receptor activity, transcription factor activity, transcription regulator activity, zinc ion binding, growth, metamorphosis, pupariation, regulation of transcription from RNA polymerase II promoter, signal transduction, steroid hormone receptor signalling pathway	transcription	transcription factor	833	sup	25
FBgn0025776	ind	intermediate neuroblasts defective	nucleus	transcription factor activity | inferred from sequence or structural similarity with EMBL:AY436761 sequence-specific DNA binding | inferred from electronic annotation	regulation of transcription | inferred from sequence or structural similarity with EMBL:AY436761 ventral cord development | non-traceable author statement dorsal/ventral pattern formation | traceable author statement neuroblast fate determination | traceable author statement ventral cord development | traceable author statement regulation of transcription, DNA-dependent | inferred from electronic…	F:GO:0003677:DNA binding;F:GO:0003700:transcription factor activity;C:GO:0005634:nucleus;P:GO:0006355:regulation of transcription, DNA-dependent;P:GO:0007400:neuroblast fate determination;P:GO:0007419:ventral cord development;P:GO:0009953:dorsal/ventral pattern formation;P:GO:0045449:regulation of transcription	transcription	transcription factor	504	sup	22.5
FBgn0011236	ken	ken and barbie	-	transcription factor activity | inferred from sequence or structural similarity nucleic acid binding | inferred from sequence or structural similarity with InterPro:IPR007087 protein binding | inferred from sequence or structural similarity with InterPro:IPR000210 zinc ion binding | inferred from electronic annotation	copulation | non-traceable author statement insemination | inferred from mutant phenotype female analia development (sensu Endopterygota) ; GO:0045497 | inferred from mutant phenotype female genitalia development (sensu Endopterygota) ; GO:0007486 | inferred from mutant phenotype male analia development (sensu Endopterygota) ; GO:0045496 | inferred from mutant phenotype male genitalia development…	F:GO:0003676:nucleic acid binding;F:GO:0003677:DNA binding;F:GO:0005515:protein binding;C:GO:0005634:nucleus;P:GO:0006350:transcription;P:GO:0006355:regulation of transcription, DNA-dependent;P:GO:0007275:development;P:GO:0007320:insemination;P:GO:0007620:copulation;F:GO:0008270:zinc ion binding;P:GO:0030539:male genitalia morphogenesis;P:GO:0030540:female genitalia morphogenesis;P:GO:0045496:mal…	transcription	transcription factor	215	sup	52
FBgn0033029	l(2)NC136		-	transcription regulator activity | inferred from electronic annotation	transcription | inferred from sequence or structural similarity with SGD_LOCUS:NOT3; SGD:S0001300 regulation of transcription from RNA polymerase II promoter | inferred from electronic annotation	C:GO:0005634:nucleus;P:GO:0006355:regulation of transcription, DNA-dependent;F:GO:0030528:transcription regulator activity;P:GO:0045449:regulation of transcription	transcription	transcription factor	2	sup	47.5
FBgn0002576	lz	lozenge	-	RNA polymerase II transcription factor activity | inferred from genetic interaction with B AND inferred from genetic interaction with svp AND inferred from sequence or structural similarity with run AND inferred from sequence or structural similarity with HUGO:RUNX1; OMIM:151385 RNA polymerase II transcription factor activity, enhancer binding | non-traceable author statement transcription factor…	oogenesis (sensu Insecta) ; GO:0009993 | traceable author statement crystal cell differentiation | inferred from mutant phenotype embryonic crystal cell differentiation | inferred from expression pattern embryonic hemopoiesis | inferred from mutant phenotype embryonic crystal cell differentiation | inferred from mutant phenotype embryonic hemocyte differentiation (sensu Arthropoda) ; GO:0035163 |…	ATP binding , DNA binding ,RNA polymerase II transcription factor activity , RNA polymerase II transcription factor activity, enhancer binding , electron transporter, transferring electrons within the cyclic electron transport pathway of photosynthesis activity , transcription factor activity , antennal development , cell differentiation , cell fate commitment , cell fate determination , cone cel…	transcription	transcription factor	544	sup	38
FBgn0036811	MED11	Mediator complex subunit 11	-	RNA polymerase II transcription mediator activity | inferred from physical interaction with Trap80, Med6, Trfp AND inferred from sequence or structural similarity	regulation of transcription from RNA polymerase II promoter | inferred from physical interaction with Trap80, Med6, Trfp	RNA polymerase II transcription mediator activity , regulation of transcription from RNA polymerase II promoter	transcription	general	477	sup	20
FBgn0027592	MED15	Mediator complex subunit 15	-	RNA polymerase II transcription mediator activity | inferred from sequence or structural similarity	transcription initiation from RNA polymerase II promoter | inferred from sequence or structural similarity	RNA polymerase II transcription mediator activity , transcription initiation from RNA polymerase II promoter	transcription	general	440	sup	53.5
FBgn0034707	MED16	Mediator complex subunit 16	-	transcription cofactor activity | non-traceable author statement RNA polymerase II transcription mediator activity | inferred from sequence or structural similarity RNA polymerase II transcription mediator activity | inferred from sequence or structural similarity with NCBI_gi:4885647	transcription initiation from RNA polymerase II promoter | inferred from sequence or structural similarity transcription from RNA polymerase II promoter | inferred from sequence or structural similarity with NCBI_gi:4885647	F:GO:0004872:receptor activity	transcription	general	1	sup	95.5
FBgn0038578	MED17	Mediator complex subunit 17	-	RNA polymerase II transcription mediator activity | inferred from sequence or structural similarity with HUGO:CRSP6; OMIM:603810 RNA polymerase II transcription mediator activity | inferred from sequence or structural similarity with EMBL:AF055994 transcription cofactor activity | inferred from electronic annotation	cellular physiological process | inferred from mutant phenotype sex comb development | inferred from genetic interaction with Scr transcription initiation from RNA polymerase II promoter | inferred from sequence or structural similarity with HUGO:CRSP6; OMIM:603810 transcription from RNA polymerase II promoter | inferred from sequence or structural similarity with EMBL:AF055994 regulation of tran…	F:GO:0004872:receptor activity;P:GO:0045498:sex comb development	transcription	general	0	sup	81
FBgn0040020	MED21	Mediator complex subunit 21	-	RNA polymerase II transcription mediator activity | inferred from sequence or structural similarity	transcription initiation from RNA polymerase II promoter | inferred from sequence or structural similarity	RNA polymerase II transcription mediator activity , transcription initiation from RNA polymerase II promoter	transcription	general	1	sup	81.5
FBgn0040339	MED22	Mediator complex subunit 22	-	RNA polymerase II transcription mediator activity | inferred from physical interaction with Trap80, Med6, Trfp AND inferred from sequence or structural similarity	regulation of transcription from RNA polymerase II promoter | inferred from physical interaction with Trap80, Med6, Trfp	RNA polymerase II transcription mediator activity , regulation of transcription from RNA polymerase II promoter	transcription	general	0	sup	76
FBgn0035851	MED24	Mediator complex subunit 24	-	RNA polymerase II transcription mediator activity | inferred from sequence or structural similarity RNA polymerase II transcription mediator activity | inferred from sequence or structural similarity with EMBL:AF055995	transcription initiation from RNA polymerase II promoter | inferred from sequence or structural similarity transcription from RNA polymerase II promoter | inferred from sequence or structural similarity with EMBL:AF055995	F:GO:0004872:receptor activity	transcription	general	0	sup	87.5
FBgn0038760	MED25	Mediator complex subunit 25	-	RNA polymerase II transcription mediator activity | inferred from sequence or structural similarity	transcription initiation from RNA polymerase II promoter | inferred from sequence or structural similarity	RNA polymerase II transcription mediator activity , transcription initiation from RNA polymerase II promoter	transcription	general	412	sup	25
FBgn0039337	MED28	Mediator complex subunit 28	-	RNA polymerase II transcription mediator activity | inferred from physical interaction with Trap80, Med6, Trfp AND inferred from sequence or structural similarity	regulation of transcription from RNA polymerase II promoter | inferred from physical interaction with Trap80, Med6, Trfp	C:GO:0000119:mediator complex;C:GO:0005634:nucleus;P:GO:0006350:transcription;P:GO:0006355:regulation of transcription, DNA-dependent;P:GO:0006357:regulation of transcription from RNA polymerase II promoter;F:GO:0016455:RNA polymerase II transcription mediator activity	transcription	general	0	sup	90
FBgn0035149	MED30	Mediator complex subunit 30	-	RNA polymerase II transcription mediator activity | inferred from direct assay AND inferred from physical interaction with Trap80, Med6, Trfp AND inferred from sequence or structural similarity	regulation of transcription from RNA polymerase II promoter | inferred from direct assay AND inferred from physical interaction with Trap80, Med6, Trfp	RNA polymerase II transcription mediator activity , regulation of transcription from RNA polymerase II promoter	transcription	general	378	sup	63.5
FBgn0037262	MED31	Mediator complex subunit 31	-	RNA polymerase II transcription mediator activity | inferred from sequence or structural similarity RNA polymerase II transcription factor activity | inferred from direct assay	transcription initiation from RNA polymerase II promoter | inferred from sequence or structural similarity transcription initiation from RNA polymerase II promoter | inferred from direct assay regulation of transcription | inferred from electronic annotation	C:GO:0000119:mediator complex;F:GO:0003702:RNA polymerase II transcription factor activity;C:GO:0005634:nucleus;P:GO:0006350:transcription;P:GO:0006355:regulation of transcription, DNA-dependent;P:GO:0006367:transcription initiation from RNA polymerase II promoter;F:GO:0016455:RNA polymerase II transcription mediator activity;P:GO:0045449:regulation of transcription	transcription	general	149	sup	15
FBgn0035754	MED4	Mediator complex subunit 4	-	RNA polymerase II transcription mediator activity | inferred from sequence or structural similarity	transcription initiation from RNA polymerase II promoter | inferred from sequence or structural similarity	RNA polymerase II transcription mediator activity , transcription initiation from RNA polymerase II promoter	transcription	general	2	sup	86
FBgn0034503	MED8	Mediator complex subunit 8	-	RNA polymerase II transcription mediator activity | inferred from sequence or structural similarity	transcription initiation from RNA polymerase II promoter | inferred from sequence or structural similarity	RNA polymerase II transcription mediator activity , transcription initiation from RNA polymerase II promoter	transcription	general	0	sup	96
FBgn0011656	Mef2	Myocyte enhancing factor 2	nucleus	RNA polymerase II transcription factor activity | inferred from sequence or structural similarity with UniProt:Q02078 transcription factor activity | non-traceable author statement calcium ion binding | inferred from electronic annotation sequence-specific DNA binding | inferred from electronic annotation	mesoderm development | inferred from mutant phenotype striated muscle development | inferred from mutant phenotype transcription from RNA polymerase II promoter | inferred from sequence or structural similarity with UniProt:Q02078 ovarian follicle cell development (sensu Insecta) ; GO:0030707 | traceable author statement mesoderm development | inferred from expression pattern regulation of striat…	F:GO:0003677:DNA binding;F:GO:0003700:transcription factor activity;C:GO:0005634:nucleus;P:GO:0006350:transcription;P:GO:0006355:regulation of transcription, DNA-dependent;P:GO:0007275:development;P:GO:0007498:mesoderm development;P:GO:0016202:regulation of myogenesis;P:GO:0030154:cell differentiation;P:GO:0030707:ovarian follicle cell development (sensu Insecta)	transcription	transcription factor	28	sup	17.5
FBgn0036134	Mnf		-	transcription factor activity | inferred from direct assay transcription factor activity | inferred from sequence or structural similarity with MGD:Foxk1; MGI:MGI:1347488 sequence-specific DNA binding | inferred from electronic annotation	regulation of transcription from RNA polymerase II promoter | inferred from electronic annotation	F:GO:0003700:transcription factor activity;C:GO:0005634:nucleus;P:GO:0006355:regulation of transcription, DNA-dependent	transcription	transcription factor	480	sup	29
FBgn0052296	Mrtf	Myocardin-related transcription factor	-	transcriptional activator activity | non-traceable author statement DNA binding | inferred from electronic annotation	positive regulation of transcription, DNA-dependent | non-traceable author statement actin cytoskeleton organization and biogenesis | inferred from mutant phenotype border follicle cell migration (sensu Insecta) ; GO:0007298 | inferred from mutant phenotype mesodermal cell migration | inferred from mutant phenotype tracheal system development (sensu Insecta) ; GO:0007424 | inferred from mutant ph…	F:GO:0003677:DNA binding	transcription	transcription factor	783	sup	12.5
FBgn0040305	MTF-1		-	specific RNA polymerase II transcription factor activity | non-traceable author statement transcription factor activity | non-traceable author statement zinc ion binding | inferred from electronic annotation	metal ion homeostasis | inferred from mutant phenotype response to copper ion | inferred from mutant phenotype response to metal ion | inferred from mutant phenotype transcription | non-traceable author statement cell proliferation | inferred from electronic annotation regulation of transcription from RNA polymerase II promoter | inferred from electronic annotation	F:GO:0003676:nucleic acid binding;C:GO:0005634:nucleus;P:GO:0006875:metal ion homeostasis;F:GO:0008270:zinc ion binding	transcription	transcription factor	0	sup	84.5
FBgn0015624	nej	nejire	-	transcription coactivator activity | inferred from sequence or structural similarity cAMP response element binding protein binding | traceable author statement transcription coactivator activity | inferred from sequence or structural similarity with MGD:Crebbp; MGI:MGI:1098280 acetyltransferase activity | inferred from electronic annotation chromatin binding | inferred from electronic annotation …	Wnt receptor signaling pathway | non-traceable author statement smoothened signaling pathway | non-traceable author statement neurotransmitter secretion | inferred from mutant phenotype synaptogenesis | inferred from mutant phenotype regulation of mitosis | inferred from genetic interaction with Myb AND inferred from mutant phenotype hemopoiesis | traceable author statement R3/R4 cell fate commit…	F:GO:0003677:DNA binding;F:GO:0003712:transcription cofactor activity;F:GO:0003713:transcription coactivator activity;F:GO:0005515:protein binding;C:GO:0005634:nucleus;P:GO:0006355:regulation of transcription, DNA-dependent;P:GO:0007049:cell cycle;P:GO:0007088:regulation of mitosis;P:GO:0007269:neurotransmitter secretion;P:GO:0007416:synaptogenesis;F:GO:0008140:cAMP response element binding prote…	transcription	transcription factor	406	sup	21.5
FBgn0027548	nito	spenito	-	mRNA binding | inferred from sequence or structural similarity nucleotide binding | inferred from electronic annotation	regulation of transcription | inferred from electronic annotation	F:GO:0003676:nucleic acid binding;F:GO:0005488:binding;C:GO:0005634:nucleus;P:GO:0045449:regulation of transcription	transcription	general	0	sup	86
FBgn0024321	NK7.1		-	transcription factor activity | inferred from sequence or structural similarity with InterPro:IPR001356 sequence-specific DNA binding | inferred from electronic annotation	regulation of transcription, DNA-dependent | inferred from sequence or structural similarity with InterPro:IPR001356	F:GO:0003677:DNA binding;F:GO:0003700:transcription factor activity;C:GO:0005634:nucleus;P:GO:0006355:regulation of transcription, DNA-dependent;P:GO:0045449:regulation of transcription	transcription	transcription factor	694	sup	11
FBgn0021767	org-1	optomotor-blind-related-gene-1	-	transcription factor activity | inferred from sequence or structural similarity with HUGO:TBX1; OMIM:602054	regulation of transcription | inferred from sequence or structural similarity with HUGO:TBX1; OMIM:602054 mesoderm development | inferred from electronic annotation regulation of transcription from RNA polymerase II promoter | inferred from electronic annotation	F:GO:0003677:DNA binding;F:GO:0003700:transcription factor activity;C:GO:0005634:nucleus;P:GO:0006355:regulation of transcription, DNA-dependent;P:GO:0007275:development	transcription	transcription factor	215	sup	28
FBgn0034878	pita		-	DNA binding | inferred from direct assay transcription regulator activity | inferred from electronic annotation nucleic acid binding | inferred from electronic annotation zinc ion binding | inferred from electronic annotation	mitosis | non-traceable author statement DNA endoreduplication | inferred from mutant phenotype DNA replication | inferred from mutant phenotype nucleobase, nucleoside, nucleotide and nucleic acid metabolism | inferred from electronic annotation regulation of transcription from RNA polymerase II promoter | inferred from electronic annotation transcription from RNA polymerase II promoter | inferre…	F:GO:0003676:nucleic acid binding;C:GO:0005634:nucleus;F:GO:0008270:zinc ion binding	transcription	transcription factor	2	sup	100
FBgn0003118	pnt	pointed	nucleus	transcription factor activity | inferred from sequence or structural similarity with MGD:Ets1; MGI:MGI:95455 protein binding | inferred from physical interaction with edl sequence-specific DNA binding | inferred from electronic annotation	terminal region determination | inferred from genetic interaction with tor torso signaling pathway | inferred from genetic interaction with tor anti-apoptosis | inferred from genetic interaction with W ovarian follicle cell development (sensu Insecta) ; GO:0030707 | traceable author statement R7 development | traceable author statement Ras protein signal transduction | traceable author statement …	F:GO:0003677:DNA binding;F:GO:0003700:transcription factor activity;C:GO:0005634:nucleus;P:GO:0006355:regulation of transcription, DNA-dependent;P:GO:0006916:anti-apoptosis;P:GO:0007173:epidermal growth factor receptor signaling pathway;P:GO:0007265:Ras protein signal transduction;P:GO:0007275:development;P:GO:0007362:terminal region determination;P:GO:0007422:peripheral nervous system developmen…	transcription	transcription factor	208	sup	40
FBgn0023489	Pph13	PvuII-PstI homology 13	-	transcription factor activity | inferred from sequence or structural similarity with InterPro:IPR001356 RNA polymerase II transcription factor activity | non-traceable author statement sequence-specific DNA binding | inferred from electronic annotation	regulation of transcription | inferred from sequence or structural similarity with InterPro:IPR001356 regulation of transcription from RNA polymerase II promoter | inferred from electronic annotation	F:GO:0003677:DNA binding;F:GO:0003700:transcription factor activity;C:GO:0005634:nucleus;P:GO:0006355:regulation of transcription, DNA-dependent;P:GO:0045449:regulation of transcription	transcription	transcription factor	473	sup	104.5
FBgn0004595	pros	prospero	nucleusplasma membrane plasma membranenucleuscytoplasm nucleus plasma membrane | proximal to & basalplasma membrane | proximal to & apical plasma membrane | apicalplasma membrane | basal plasma membrane | apical & proximal toplasma membrane | basal & proximal to plasma membrane | apical & adjacent tocytoplasm | apicalplasma membrane | basal & adjacent to	transcription factor activity | non-traceable author statement transcription factor activity | inferred from mutant phenotype AND traceable author statement transcription regulator activity | non-traceable author statement transcription factor activity | traceable author statement	sensory perception of taste | inferred from mutant phenotype central nervous system development | inferred from mutant phenotype peripheral nervous system development | inferred from mutant phenotype regulation of neuron differentiation | inferred from mutant phenotype peripheral nervous system development | traceable author statement dendrite morphogenesis | inferred from mutant phenotype glial …	P:GO:0001708:cell fate specification;P:GO:0001754:eye photoreceptor cell differentiation;F:GO:0003677:DNA binding;F:GO:0003700:transcription factor activity;C:GO:0005634:nucleus;C:GO:0005938:cell cortex;P:GO:0006350:transcription;P:GO:0006355:regulation of transcription, DNA-dependent;P:GO:0007275:development;P:GO:0007399:neurogenesis;P:GO:0007400:neuroblast fate determination;P:GO:0007402:gangli…	transcription	transcription factor	679	sup	33.5
FBgn0003267	ro	rough	-	transcription factor activity | inferred from sequence or structural similarity with InterPro:IPR001356 sequence-specific DNA binding | inferred from electronic annotation	regulation of transcription, DNA-dependent | inferred from sequence or structural similarity with InterPro:IPR001356 eye development (sensu Endopterygota) ; GO:0007456 | non-traceable author statement R8 cell fate specification | traceable author statement negative regulation of R8 differentiation | non-traceable author statement restriction of R8 fate | non-traceable author statement R2/R5 cell …	F:GO:0003677:DNA binding;F:GO:0003700:transcription factor activity;C:GO:0005634:nucleus;P:GO:0006350:transcription;P:GO:0006355:regulation of transcription, DNA-dependent;P:GO:0007275:development;P:GO:0007461:restriction of R8 fate;P:GO:0007600:sensory perception;P:GO:0007601:visual perception;P:GO:0045449:regulation of transcription;P:GO:0045464:R8 cell fate specification;P:GO:0045680:negative …	transcription	transcription factor	25	sup	78
FBgn0033571	Rpb5		-	DNA-directed RNA polymerase activity | inferred from sequence or structural similarity with HUGO:POLR2E; OMIM:180664 AND inferred from sequence or structural similarity with SGD_LOCUS:RPB5; SGD:S0000358 nucleic acid binding | inferred from electronic annotation DNA binding | inferred from electronic annotation	transcription from RNA polymerase II promoter | inferred from sequence or structural similarity with HUGO:POLR2E; OMIM:180664 AND inferred from sequence or structural similarity with SGD_LOCUS:RPB5; SGD:S0000358 mRNA transcription | inferred from electronic annotation	F:GO:0003677:DNA binding;F:GO:0003899:DNA-directed RNA polymerase activity;C:GO:0005634:nucleus;P:GO:0006350:transcription;F:GO:0016740:transferase activity	transcription	general	0	sup	66
FBgn0037121	Rpb8		-	DNA-directed RNA polymerase activity | inferred from sequence or structural similarity with HUGO:POLR2H; OMIM:606023 AND inferred from sequence or structural similarity with SGD_LOCUS:RPB8; SGD:S0005750 AND inferred from sequence or structural similarity with WB:F26F4.11; WP:CE04448 nucleic acid binding | inferred from electronic annotation	transcription from RNA polymerase II promoter | inferred from sequence or structural similarity with HUGO:POLR2H; OMIM:606023 AND inferred from sequence or structural similarity with SGD_LOCUS:RPB8; SGD:S0005750 AND inferred from sequence or structural similarity with WB:F26F4.11; WP:CE04448 mRNA transcription | inferred from electronic annotation	F:GO:0003677:DNA binding;P:GO:0006350:transcription	transcription	general	0	sup	86.5
FBgn0004855	RpII15	RNA polymerase II 15kD subunit	-	DNA-directed RNA polymerase activity | inferred from sequence or structural similarity with HUGO:POLR2I; OMIM:180662 AND inferred from sequence or structural similarity with SGD_LOCUS:RPB9; SGD:S0003038 DNA-directed RNA polymerase activity | non-traceable author statement nucleic acid binding | inferred from electronic annotation RNA polymerase II transcription factor activity | inferred from ele…	transcription from RNA polymerase II promoter | inferred from sequence or structural similarity with HUGO:POLR2I; OMIM:180662 AND inferred from sequence or structural similarity with SGD_LOCUS:RPB9; SGD:S0003038 transcription from RNA polymerase II promoter | non-traceable author statement mRNA transcription | inferred from electronic annotation RNA elongation | inferred from electronic annotatio…	F:GO:0003677:DNA binding;F:GO:0003700:transcription factor activity;F:GO:0003899:DNA-directed RNA polymerase activity;C:GO:0005634:nucleus;P:GO:0006350:transcription;P:GO:0006354:RNA elongation;P:GO:0006355:regulation of transcription, DNA-dependent;F:GO:0016740:transferase activity;F:GO:0016779:nucleotidyltransferase activity	transcription	general	1	sup	81
FBgn0003277	RpII215	RNA polymerase II 215kD subunit	-	DNA-directed RNA polymerase activity | inferred from sequence or structural similarity with HUGO:POLR2A; OMIM:180663 AND inferred from sequence or structural similarity with SGD_LOCUS:RPO21; SGD:S0002299 AND inferred from sequence or structural similarity with WB:ama-1; WP:CE28300 DNA-directed RNA polymerase activity | non-traceable author statement nucleic acid binding | inferred from electronic…	transcription from RNA polymerase II promoter | inferred from sequence or structural similarity with HUGO:POLR2A; OMIM:180663 AND inferred from sequence or structural similarity with SGD_LOCUS:RPO21; SGD:S0002299 AND inferred from sequence or structural similarity with WB:ama-1; WP:CE28300 transcription from RNA polymerase II promoter | non-traceable author statement mRNA transcription | inferred…	F:GO:0003677:DNA binding;F:GO:0003899:DNA-directed RNA polymerase activity;C:GO:0005634:nucleus;C:GO:0005665:DNA-directed RNA polymerase II, core complex;P:GO:0006350:transcription;P:GO:0006366:transcription from RNA polymerase II promoter;F:GO:0016740:transferase activity;F:GO:0016779:nucleotidyltransferase activity	transcription	general	1	sup	46.5
FBgn0026373	RpII33	RNA polymerase II 33kD subunit	-	DNA-directed RNA polymerase activity | non-traceable author statement DNA-directed RNA polymerase activity | inferred from sequence or structural similarity with HUGO:POLR2C; OMIM:180663 AND inferred from sequence or structural similarity with SGD_LOCUS:RPB3; SGD:S0001283 DNA-directed RNA polymerase activity | inferred from sequence or structural similarity nucleic acid binding | inferred from el…	transcription from RNA polymerase II promoter | inferred from sequence or structural similarity with HUGO:POLR2C; OMIM:180663 AND inferred from sequence or structural similarity with SGD_LOCUS:RPB3; SGD:S0001283 mRNA transcription | inferred from electronic annotation	F:GO:0003899:DNA-directed RNA polymerase activity;C:GO:0005634:nucleus;P:GO:0006350:transcription;F:GO:0016740:transferase activity;F:GO:0046983:protein dimerization activity	transcription	general	1	sup	54.5
FBgn0004880	scrt	scratch	-	transcription factor activity | inferred from sequence or structural similarity with UniProt:P18747 zinc ion binding | inferred from electronic annotation	regulation of transcription | inferred from sequence or structural similarity with UniProt:P18747 cell proliferation | inferred from electronic annotation regulation of transcription from RNA polymerase II promoter | inferred from electronic annotation	F:GO:0003676:nucleic acid binding;C:GO:0005634:nucleus;F:GO:0008270:zinc ion binding	transcription	transcription factor	704	sup	10.5
FBgn0024308	Smr	Smrter	-	transcription corepressor activity | non-traceable author statement protein binding | traceable author statement transcription corepressor activity | traceable author statement transcription corepressor activity | inferred from sequence or structural similarity with EMBL:AF125672; protein_id:AAD22973.1 DNA binding | inferred from electronic annotation oxidoreductase activity | inferred from elect…	negative regulation of transcription, DNA-dependent | traceable author statement regulation of transcription from RNA polymerase II promoter | inferred from electronic annotation	F:GO:0003677:DNA binding;C:GO:0005634:nucleus;P:GO:0006355:regulation of transcription, DNA-dependent;P:GO:0007275:development	transcription	transcription factor	673	sup	31.5
FBgn0003460	so	sine oculis	nucleus	RNA polymerase II transcription factor activity | inferred from sequence or structural similarity with UniProt:Q62231 transcription factor activity | traceable author statement sequence-specific DNA binding | inferred from electronic annotation	circadian rhythm | inferred from genetic interaction with mnb regulation of transcription | inferred from sequence or structural similarity with UniProt:Q62231 Bolwig's organ morphogenesis | inferred from mutant phenotype glial cell migration | inferred from mutant phenotype spermatogenesis | inferred from mutant phenotype ring gland development | inferred from mutant phenotype entrainment of cir…	P:GO:0001744:optic placode formation (sensu Endopterygota);P:GO:0001746:Bolwig`s organ morphogenesis;F:GO:0003677:DNA binding;F:GO:0003700:transcription factor activity;C:GO:0005634:nucleus;P:GO:0006355:regulation of transcription, DNA-dependent;P:GO:0007275:development;P:GO:0007283:spermatogenesis;P:GO:0007455:eye-antennal disc metamorphosis;P:GO:0007623:circadian rhythm;P:GO:0008347:glial cell …	transcription	transcription factor	32	sup	94.5
FBgn0004892	sob	sister of odd and bowl	-	RNA polymerase II transcription factor activity | inferred from sequence or structural similarity with odd transcription regulator activity | inferred from electronic annotation nucleic acid binding | inferred from electronic annotation zinc ion binding | inferred from electronic annotation	regulation of transcription | inferred from sequence or structural similarity with odd leg joint morphogenesis (sensu Endopterygota) ; GO:0016348 | inferred from mutant phenotype cell proliferation | inferred from electronic annotation regulation of transcription from RNA polymerase II promoter | inferred from electronic annotation segment specification | inferred from electronic annotation	F:GO:0003676:nucleic acid binding;C:GO:0005634:nucleus;F:GO:0008270:zinc ion binding;P:GO:0016348:leg joint morphogenesis (sensu Endopterygota)	transcription	transcription factor	110	sup	28.5
FBgn0040273	Spt5		-	transcriptional elongation regulator activity | non-traceable author statement chromatin binding | inferred from electronic annotation general RNA polymerase II transcription factor activity | inferred from electronic annotation	transcription | non-traceable author statement RNA elongation from RNA polymerase II promoter | inferred from electronic annotation chromatin assembly or disassembly | inferred from electronic annotation regulation of transcription, DNA-dependent | inferred from electronic annotation	C:GO:0000176:nuclear exosome (RNase complex);F:GO:0003711:transcriptional elongation regulator activity;P:GO:0006355:regulation of transcription, DNA-dependent	transcription	general	0	en	87.5
FBgn0003499	sr	stripe	nucleus	RNA polymerase II transcription factor activity | inferred from sequence or structural similarity nucleic acid binding | inferred from electronic annotation zinc ion binding | inferred from electronic annotation	central nervous system development | inferred from mutant phenotype muscle development | inferred from mutant phenotype tracheal epithelial cell migration (sensu Insecta) ; GO:0007427 | inferred from genetic interaction with bnl AND inferred from mutant phenotype regulation of transcription | inferred from sequence or structural similarity determination of muscle attachment site | traceable autho…	F:GO:0003676:nucleic acid binding;C:GO:0005634:nucleus;P:GO:0007417:central nervous system development;P:GO:0007427:tracheal epithelial cell migration (sensu Insecta);P:GO:0007517:muscle development;F:GO:0008270:zinc ion binding;P:GO:0016204:determination of muscle attachment site;P:GO:0042440:pigment metabolism	transcription	transcription factor	773	sup	6.5
FBgn0003507	srp	serpent	-	DNA binding | inferred from direct assay RNA polymerase II transcription factor activity | inferred from sequence or structural similarity with HUGO:GATA1; OMIM:305371 AND inferred from sequence or structural similarity with HUGO:GATA2; OMIM:137295 transcriptional activator activity | inferred from direct assay RNA polymerase II transcription factor activity | inferred from sequence or structural…	fat body development | inferred from expression pattern positive regulation of transcription, DNA-dependent | inferred from direct assay amnioserosa maintenance | inferred from mutant phenotype germ-band shortening | inferred from mutant phenotype head involution | non-traceable author statement endoderm development | non-traceable author statement hemopoiesis | inferred from expression pattern A…	P:GO:0001706:endoderm formation;P:GO:0001709:cell fate determination;P:GO:0001710:mesodermal cell fate commitment;F:GO:0003677:DNA binding;F:GO:0003700:transcription factor activity;C:GO:0005634:nucleus;P:GO:0006350:transcription;P:GO:0006355:regulation of transcription, DNA-dependent;P:GO:0007275:development;P:GO:0007390:germ-band shortening;P:GO:0007391:dorsal closure;P:GO:0007492:endoderm deve…	transcription	transcription factor	489	sup	14.5
FBgn0015550	tap	target of Poxn	nucleus	specific RNA polymerase II transcription factor activity | non-traceable author statement	regulation of transcription from RNA polymerase II promoter | non-traceable author statement sensory organ development | traceable author statement cell proliferation | inferred from electronic annotation ectoderm development | inferred from electronic annotation	F:GO:0003677:DNA binding;C:GO:0005634:nucleus;P:GO:0006350:transcription;P:GO:0006355:regulation of transcription, DNA-dependent;P:GO:0007275:development;P:GO:0007399:neurogenesis;P:GO:0007423:sensory organ development;P:GO:0030154:cell differentiation	transcription	transcription factor	0	sup	75.5
FBgn0011289	TfIIA-L	Transcription factor IIA L	-	general RNA polymerase II transcription factor activity | inferred from sequence or structural similarity with HUGO:GTF2A1; OMIM:600520 AND inferred from sequence or structural similarity with OMIM:605358 AND inferred from sequence or structural similarity with SGD_LOCUS:TOA1; SGD:S0005720 phosphopantetheine binding | inferred from electronic annotation transcription initiation factor activity | …	transcription initiation from RNA polymerase II promoter | inferred from sequence or structural similarity with HUGO:GTF2A1; OMIM:600520 AND inferred from sequence or structural similarity with OMIM:605358 AND inferred from sequence or structural similarity with SGD_LOCUS:TOA1; SGD:S0005720 regulation of transcription from RNA polymerase II promoter | non-traceable author statement	C:GO:0005634:nucleus;P:GO:0006350:transcription;P:GO:0006355:regulation of transcription, DNA-dependent;P:GO:0006367:transcription initiation from RNA polymerase II promoter;F:GO:0016986:transcription initiation factor activity	transcription	general	0	sup	123.5
FBgn0004915	TfIIB	Transcription factor IIB	-	transcription factor binding | inferred from physical interaction with Trf general RNA polymerase II transcription factor activity | inferred from sequence or structural similarity with HUGO:GTF2B; OMIM:189963 AND inferred from sequence or structural similarity with SGD_LOCUS:SUA7; SGD:S0006290 zinc ion binding | inferred from electronic annotation	regulation of DNA binding | inferred from direct assay transcription initiation from RNA polymerase II promoter | inferred from sequence or structural similarity with HUGO:GTF2B; OMIM:189963 AND inferred from sequence or structural similarity with SGD_LOCUS:SUA7; SGD:S0006290 regulation of transcription from RNA polymerase II promoter | non-traceable author statement	F:GO:0003700:transcription factor activity;C:GO:0005634:nucleus;C:GO:0005667:transcription factor complex;P:GO:0006350:transcription;P:GO:0006352:transcription initiation;P:GO:0006355:regulation of transcription, DNA-dependent;F:GO:0008270:zinc ion binding	transcription	general	1	sup	90.5
FBgn0015829	TfIIEbeta	Transcription factor IIE[beta]	-	general RNA polymerase II transcription factor activity | inferred from sequence or structural similarity with EMBL:Y08815; protein_id:CAA70049.1 AND inferred from sequence or structural similarity with HUGO:GTF2E2; OMIM:189964 AND inferred from sequence or structural similarity with SGD_LOCUS:TFA2; SGD:S0001770	transcription initiation from RNA polymerase II promoter | inferred from sequence or structural similarity with EMBL:Y08815; protein_id:CAA70049.1 AND inferred from sequence or structural similarity with HUGO:GTF2E2; OMIM:189964 AND inferred from sequence or structural similarity with SGD_LOCUS:TFA2; SGD:S0001770	F:GO:0003677:DNA binding;F:GO:0003702:RNA polymerase II transcription factor activity;C:GO:0005634:nucleus;C:GO:0005673:transcription factor TFIIE complex;P:GO:0006367:transcription initiation from RNA polymerase II promoter;P:GO:0007275:development	transcription	general	1	sup	72.5
FBgn0010282	TfIIFalpha	Transcription factor IIF[alpha]	-	general RNA polymerase II transcription factor activity | inferred from sequence or structural similarity with HUGO:GTF2F1; OMIM:189968 AND inferred from sequence or structural similarity with SGD_LOCUS:TFG1; SGD:S0003418 general RNA polymerase II transcription factor activity | non-traceable author statement transcription initiation factor activity | non-traceable author statement DNA binding | …	transcription initiation from RNA polymerase II promoter | inferred from sequence or structural similarity with HUGO:GTF2F1; OMIM:189968 AND inferred from sequence or structural similarity with SGD_LOCUS:TFG1; SGD:S0003418 transcription from RNA polymerase II promoter | non-traceable author statement RNA elongation from RNA polymerase II promoter | inferred from electronic annotation positive reg…	F:GO:0000287:magnesium ion binding;F:GO:0003677:DNA binding;F:GO:0004672:protein kinase activity;F:GO:0004674:protein serine/threonine kinase activity;F:GO:0005524:ATP binding;C:GO:0005634:nucleus;P:GO:0006350:transcription;P:GO:0006355:regulation of transcription, DNA-dependent;F:GO:0016301:kinase activity;F:GO:0016563:transcriptional activator activity;F:GO:0016740:transferase activity;P:GO:004…	transcription	general	5	sup	85.5
FBgn0036285	toe	twin of eyg	-	transcription factor activity | inferred from sequence or structural similarity transcription factor activity | inferred from sequence or structural similarity with MGD:Pax3; MGI:MGI:97487 sequence-specific DNA binding | inferred from electronic annotation	regulation of transcription | inferred from sequence or structural similarity cell proliferation | inferred from electronic annotation ectoderm development | inferred from electronic annotation nervous system development | inferred from electronic annotation regulation of transcription from RNA polymerase II promoter | inferred from electronic annotation	F:GO:0003677:DNA binding;F:GO:0003700:transcription factor activity;C:GO:0005634:nucleus;P:GO:0006355:regulation of transcription, DNA-dependent;P:GO:0007275:development;P:GO:0045449:regulation of transcription	transcription	transcription factor	397	sup	34
FBgn0003900	twi	twist	nucleus	specific RNA polymerase II transcription factor activity | inferred from sequence or structural similarity with UniProt:Q8WVJ9 transcriptional activator activity | non-traceable author statement DNA binding | non-traceable author statement	anterior midgut invagination | non-traceable author statement mesodermal cell fate commitment | traceable author statement ventral furrow formation | traceable author statement regulation of transcription from RNA polymerase II promoter | inferred from sequence or structural similarity with UniProt:Q8WVJ9 mesodermal cell fate determination | traceable author statement gastrulation | non-traceable…	DNA binding , specific RNA polymerase II transcription factor activity, Malpighian tubule morphogenesis, anterior midgut invagination, cell proliferation, dorsal/ventral axis specification, ectoderm and mesoderm interaction , gastrulation , heart development, mesoderm development, mesodermal cell fate commitment , mesodermal cell fate determination , mesodermal cell fate specification, positive r…	transcription	transcription factor	258	sup	21.5
FBgn0003995	vvl	ventral veins lacking	-	RNA polymerase II transcription factor activity | inferred from sequence or structural similarity with UniProt:Q17237 DNA binding | non-traceable author statement protein binding | traceable author statement transcription factor activity | traceable author statement sequence-specific DNA binding | inferred from electronic annotation	peripheral nervous system development | traceable author statement tracheal epithelial cell fate determination (sensu Insecta) ; GO:0007425 | traceable author statement dendrite morphogenesis | traceable author statement motor axon guidance | inferred from mutant phenotype regulation of transcription, DNA-dependent | non-traceable author statement peripheral nervous system development | inferred …	F:GO:0003677:DNA binding;F:GO:0003700:transcription factor activity;F:GO:0005515:protein binding;C:GO:0005634:nucleus;P:GO:0006350:transcription;P:GO:0006355:regulation of transcription, DNA-dependent;P:GO:0007422:peripheral nervous system development;P:GO:0007425:tracheal epithelial cell fate determination (sensu Insecta);P:GO:0016358:dendrite morphogenesis;P:GO:0045449:regulation of transcripti…	transcription	transcription factor	543	sup	90
FBgn0003276	RpII140	RNA polymerase II 140kD subunit	-	DNA-directed RNA polymerase activity | inferred from sequence or structural similarity with HUGO:POLR2B; OMIM:180661 AND inferred from sequence or structural similarity with SGD_LOCUS:RPB2; SGD:S0005677 AND inferred from sequence or structural similarity with WB:C26E6.4; WP:CE01162 DNA-directed RNA polymerase activity | non-traceable author statement nucleic acid binding | inferred from electroni…	transcription from RNA polymerase II promoter | inferred from sequence or structural similarity with HUGO:POLR2B; OMIM:180661 AND inferred from sequence or structural similarity with SGD_LOCUS:RPB2; SGD:S0005677 AND inferred from sequence or structural similarity with WB:C26E6.4; WP:CE01162 transcription from RNA polymerase II promoter | non-traceable author statement mRNA transcription | inferre…	F:GO:0003677:DNA binding;F:GO:0003899:DNA-directed RNA polymerase activity;F:GO:0005554:molecular function unknown;C:GO:0005634:nucleus;C:GO:0005665:DNA-directed RNA polymerase II, core complex;C:GO:0005743:mitochondrial inner membrane;P:GO:0006350:transcription;P:GO:0006366:transcription from RNA polymerase II promoter;P:GO:0007275:development;C:GO:0008372:cellular component unknown;F:GO:0008565…	transcription	general	0	sup	34
FBgn0028402	Sin	Sex-lethal interactor	-	protein binding | inferred from physical interaction with Sxl DNA-directed RNA polymerase activity | inferred from electronic annotation	nuclear mRNA splicing, via spliceosome | inferred by curator from GO:0005685 transcription | inferred from electronic annotation	F:GO:0003899:DNA-directed RNA polymerase activity;C:GO:0005634:nucleus;P:GO:0006350:transcription	transcription	general	1	sup	67.5
FBgn0003687	Tbp	TATA binding protein	-	transcription factor binding | inferred from physical interaction with Taf105 general RNA polymerase II transcription factor activity | inferred from sequence or structural similarity with HUGO:TBP; OMIM:600075 AND inferred from sequence or structural similarity with HUGO:TBPL1; OMIM:605521 AND inferred from sequence or structural similarity with SGD_LOCUS:SPT15; SGD:S0000950 AND inferred from se…	regulation of transcription from RNA polymerase III promoter | inferred from mutant phenotype snRNA transcription from RNA polymerase III promoter | inferred from direct assay tRNA transcription from RNA polymerase III promoter | inferred from direct assay tRNA transcription from RNA polymerase III promoter | inferred from direct assay AND inferred from mutant phenotype transcription initiation f…	C:GO:0000126:transcription factor TFIIIB complex;F:GO:0003677:DNA binding;F:GO:0003702:RNA polymerase II transcription factor activity;F:GO:0005488:binding;C:GO:0005634:nucleus;C:GO:0005666:DNA-directed RNA polymerase III complex;C:GO:0005669:transcription factor TFIID complex;P:GO:0006350:transcription;P:GO:0006355:regulation of transcription, DNA-dependent;P:GO:0006359:regulation of transcripti…	transcription	general	510	sup	20
FBgn0005674	Aats-glupro	Glutamyl-prolyl-tRNA synthetase	-	glutamate-tRNA ligase activity | inferred from sequence or structural similarity with NCBI_gi:4758294 proline-tRNA ligase activity | inferred from sequence or structural similarity with NCBI_gi:4758294 glutamate-tRNA ligase activity | non-traceable author statement proline-tRNA ligase activity | non-traceable author statement mRNA binding | inferred from electronic annotation ATP binding | inferr…	glutamyl-tRNA aminoacylation | inferred from sequence or structural similarity with EMBL:X54326; protein_id:CAA38224.1 prolyl-tRNA aminoacylation | inferred from sequence or structural similarity with EMBL:X54326; protein_id:CAA38224.1	F:GO:0003824:catalytic activity;F:GO:0004812:tRNA ligase activity;F:GO:0004818:glutamate-tRNA ligase activity;F:GO:0004827:proline-tRNA ligase activity;F:GO:0005524:ATP binding;C:GO:0005737:cytoplasm;P:GO:0006412:protein biosynthesis;P:GO:0006418:tRNA aminoacylation for protein translation;P:GO:0006424:glutamyl-tRNA aminoacylation;P:GO:0006433:prolyl-tRNA aminoacylation;F:GO:0016874:ligase activi…	translation		1	sup	75
FBgn0010300	brat	brain tumor	-	protein binding | inferred from physical interaction with nos translation repressor activity | inferred from mutant phenotype translation regulator activity | traceable author statement transcription regulator activity | inferred from electronic annotation metallopeptidase activity | inferred from electronic annotation nucleic acid binding | inferred from electronic annotation zinc ion binding | …	oogenesis (sensu Insecta) ; GO:0009993 | inferred from mutant phenotype regulation of translation | inferred from mutant phenotype rRNA metabolism | inferred from mutant phenotype rRNA transcription | inferred from mutant phenotype regulation of translation | traceable author statement cell proliferation | inferred from electronic annotation regulation of transcription from RNA polymerase II prom…	F:GO:0005515:protein binding;C:GO:0005622:intracellular;C:GO:0005737:cytoplasm;P:GO:0006417:regulation of protein biosynthesis;P:GO:0006445:regulation of translation;F:GO:0008270:zinc ion binding;P:GO:0009303:rRNA transcription;P:GO:0009993:oogenesis (sensu Insecta);F:GO:0030371:translation repressor activity;F:GO:0045182:translation regulator activity	translation		465	sup	13
FBgn0035423	CG17737		-	translation initiation factor activity | inferred from electronic annotation	protein biosynthesis | non-traceable author statement translational initiation | inferred from electronic annotation	F:GO:0003743:translation initiation factor activity;P:GO:0006412:protein biosynthesis;P:GO:0006413:translational initiation;P:GO:0006417:regulation of protein biosynthesis;P:GO:0006445:regulation of translation	translation		0	sup	79.5
FBgn0037270	CG9769		-	translation initiation factor activity | inferred from sequence or structural similarity	translational initiation | inferred from sequence or structural similarity autophagic cell death | inferred from expression pattern salivary gland cell autophagic cell death | inferred from expression pattern	C:GO:0005634:nucleus;C:GO:0008180:signalosome complex;P:GO:0035071:salivary gland cell death;P:GO:0048102:autophagic cell death	translation		0	sup	46
FBgn0026250	eIF-1A	Eukaryotic initiation factor 1A	-	translation initiation factor activity | inferred from sequence or structural similarity translation initiation factor activity | inferred from sequence or structural similarity with HUGO:EIF1A; OMIM:300186	protein biosynthesis | inferred from sequence or structural similarity protein biosynthesis | inferred from sequence or structural similarity with HUGO:EIF1A; OMIM:300186 translational initiation | non-traceable author statement translational initiation | inferred from sequence or structural similarity smoothened signaling pathway | inferred from genetic interaction with smo	F:GO:0003677:DNA binding;F:GO:0003723:RNA binding;F:GO:0003743:translation initiation factor activity;P:GO:0006412:protein biosynthesis;P:GO:0006413:translational initiation	translation		2	sup	32
FBgn0004925	eIF-2alpha		-	translation initiation factor activity | inferred from sequence or structural similarity with HUGO:EIF2S1; OMIM:603907 AND inferred from sequence or structural similarity with SGD_LOCUS:SUI2; SGD:S0003767 translation initiation factor activity | inferred from sequence or structural similarity translation initiation factor activity | inferred from genetic interaction with SGD_LOCUS:GCN3; SGD:S0001…	translational initiation | inferred from sequence or structural similarity with HUGO:EIF2S1; OMIM:603907 AND inferred from sequence or structural similarity with SGD_LOCUS:SUI2; SGD:S0003767 translational initiation | inferred from sequence or structural similarity translational initiation | inferred from sequence or structural similarity with SGD_LOCUS:GCN3; SGD:S0001734 formation of translation…	F:GO:0003723:RNA binding;F:GO:0003743:translation initiation factor activity;C:GO:0005850:eukaryotic translation initiation factor 2 complex;P:GO:0006412:protein biosynthesis	translation		0	sup	64
FBgn0004926	eIF-2beta	Eukaryotic initiation factor 2[beta]	-	translation initiation factor activity | inferred from sequence or structural similarity GTP binding | non-traceable author statement tRNA binding | non-traceable author statement translation initiation factor activity | non-traceable author statement	translational initiation | inferred from sequence or structural similarity formation of translation initiation ternary complex | non-traceable author statement regulation of translation | inferred from electronic annotation	F:GO:0003743:translation initiation factor activity;P:GO:0006412:protein biosynthesis;P:GO:0006413:translational initiation	translation		2	sup	47.5
FBgn0040227	eIF-3p66	Eukaryotic initiation factor 3 p66 subunit	-	translation initiation factor activity | non-traceable author statement translation initiation factor activity | inferred from sequence or structural similarity	protein biosynthesis | non-traceable author statement translational initiation | non-traceable author statement translational initiation | inferred from sequence or structural similarity	F:GO:0003743:translation initiation factor activity;P:GO:0006413:translational initiation	translation		0	sup	41.5
FBgn0037249	eIF3-S10		-	translation initiation factor activity | inferred from sequence or structural similarity translation initiation factor activity | inferred from sequence or structural similarity with EMBL:AL031739; protein_id:CAA21076	translational initiation | inferred from sequence or structural similarity translational initiation | inferred from sequence or structural similarity with EMBL:AL031739; protein_id:CAA21076 regulation of translation | inferred from electronic annotation	translation initiation factor activity, regulation of translation , translational initiation	translation		0	sup	53.5
FBgn0001942	eIF-4a	Eukaryotic initiation factor 4a	-	RNA helicase activity | inferred from sequence or structural similarity translation initiation factor activity | inferred from sequence or structural similarity with SGD_LOCUS:TIF1; SGD:S0001767 translation initiation factor activity | non-traceable author statement RNA helicase activity | inferred from sequence or structural similarity with SGD_LOCUS:TIF2; SGD:S0003674 translation initiation fac…	dorsal/ventral axis specification | inferred from mutant phenotype translational initiation | inferred from sequence or structural similarity with SGD_LOCUS:TIF1; SGD:S0001767 translational initiation | non-traceable author statement imaginal disc growth | traceable author statement larval development (sensu Insecta) ; GO:0002168 | traceable author statement translational initiation | inferred fr…	P:GO:0002168:larval development (sensu Insecta);F:GO:0003676:nucleic acid binding;F:GO:0003677:DNA binding;F:GO:0003723:RNA binding;F:GO:0003743:translation initiation factor activity;F:GO:0004386:helicase activity;F:GO:0005524:ATP binding;P:GO:0006412:protein biosynthesis;P:GO:0007446:imaginal disc growth;F:GO:0008026:ATP-dependent helicase activity;F:GO:0016787:hydrolase activity	translation		1	sup	29
FBgn0037573	eIF4AIII		-	ATP-dependent RNA helicase activity | inferred from sequence or structural similarity with SGD_LOCUS:FAL1; SGD:S0002428 translation initiation factor activity | inferred from sequence or structural similarity translation initiation factor activity | inferred from sequence or structural similarity with UniProt:P41380 ATP binding | inferred from electronic annotation	translational initiation | inferred from sequence or structural similarity nucleobase, nucleoside, nucleotide and nucleic acid metabolism | inferred from electronic annotation	F:GO:0003676:nucleic acid binding;F:GO:0004386:helicase activity;F:GO:0005524:ATP binding;F:GO:0008026:ATP-dependent helicase activity;F:GO:0016787:hydrolase activity	translation		1	sup	61.5
FBgn0023213	eIF-4G	Eukaryotic-initiation-factor-4G	-	translation initiation factor activity | inferred from sequence or structural similarity	translational initiation | inferred from sequence or structural similarity regulation of translation | inferred from electronic annotation regulation of translational initiation | inferred from electronic annotation	F:GO:0003723:RNA binding;F:GO:0003743:translation initiation factor activity;P:GO:0006412:protein biosynthesis;P:GO:0006446:regulation of translational initiation	translation		0	sup	72
FBgn0025582	Int6	Int6 homologue	microsome	translation initiation factor activity | inferred from sequence or structural similarity with EMBL:AL035216; protein_id:CAA22813 translation initiation factor activity | inferred from sequence or structural similarity translation initiation factor activity | non-traceable author statement	translational initiation | inferred from sequence or structural similarity with EMBL:AL035216; protein_id:CAA22813 translational initiation | inferred from sequence or structural similarity regulation of translation | inferred from electronic annotation	F:GO:0003743:translation initiation factor activity;P:GO:0006412:protein biosynthesis	translation		1	sup	43
FBgn0053002	mRpL27	mitochondrial ribosomal protein L27	-	structural constituent of ribosome | inferred from sequence or structural similarity with UniProt:Q99N92	protein biosynthesis | inferred from electronic annotation	F:GO:0003735:structural constituent of ribosome;C:GO:0005622:intracellular;C:GO:0005840:ribosome;P:GO:0006412:protein biosynthesis;C:GO:0030529:ribonucleoprotein complex	translation		?	sup	51
FBgn0030552	mRpL38	mitochondrial ribosomal protein L38	-	structural constituent of ribosome | inferred from sequence or structural similarity with EMBL:AI074410 phosphatidylethanolamine binding | inferred from sequence or structural similarity with EMBL:AF016423	protein biosynthesis | inferred from sequence or structural similarity with EMBL:AI074410	phosphatidylethanolamine binding , structural constituent of ribosome , protein biosynthesis	translation		1	en	126
FBgn0039555	mRpS22	mitochondrial ribosomal protein S22	-	structural constituent of ribosome | inferred from sequence or structural similarity with EMBL:AA313665 AND inferred from sequence or structural similarity with EMBL:AA463594 AND inferred from sequence or structural similarity with EMBL:AI004657 AND inferred from sequence or structural similarity with EMBL:W74092 structural constituent of ribosome | inferred from sequence or structural similarity…	protein biosynthesis | inferred from sequence or structural similarity with EMBL:AA313665 AND inferred from sequence or structural similarity with EMBL:AA463594 AND inferred from sequence or structural similarity with EMBL:AI004657 AND inferred from sequence or structural similarity with EMBL:W74092 protein biosynthesis | inferred from sequence or structural similarity with UniProt:Q9Y3D9 protein…	structural constituent of ribosome , protein biosynthesis	translation		4	sup	71.5
FBgn0003031	pAbp	polyA-binding protein	-	poly(A) binding | inferred from sequence or structural similarity with SGD_LOCUS:PAB1; SGD:S0000967 poly(A) binding | non-traceable author statement protein binding | inferred from physical interaction with Paip2 poly(A) binding | traceable author statement mRNA binding | inferred from sequence or structural similarity nucleotide binding | inferred from electronic annotation	positive regulation of translation | traceable author statement synaptic transmission | inferred from mutant phenotype histone mRNA 3'-end processing | inferred from electronic annotation	F:GO:0003676:nucleic acid binding;F:GO:0003723:RNA binding;C:GO:0005634:nucleus;C:GO:0005737:cytoplasm;F:GO:0008143:poly(A) binding;P:GO:0045946:positive regulation of translation	translation		1	sup	51
FBgn0003261	Rm62	Rm62	-	ATP-dependent helicase activity | non-traceable author statement protein binding | inferred from physical interaction with Fmr1 ATP-dependent RNA helicase activity | inferred from sequence or structural similarity with UniProt:P17844 ATP-dependent RNA helicase activity | non-traceable author statement mRNA binding | inferred from sequence or structural similarity ATP binding | inferred from elect…	RNA interference | inferred from mutant phenotype antimicrobial humoral response | inferred from mutant phenotype regulation of alternative nuclear mRNA splicing, via spliceosome | inferred from mutant phenotype	F:GO:0003676:nucleic acid binding;F:GO:0003723:RNA binding;F:GO:0004386:helicase activity;F:GO:0005515:protein binding;F:GO:0005524:ATP binding;C:GO:0005634:nucleus;P:GO:0006417:regulation of protein biosynthesis;P:GO:0006445:regulation of translation;F:GO:0008026:ATP-dependent helicase activity;P:GO:0016246:RNA interference;F:GO:0016787:hydrolase activity	translation		3	sup	61
FBgn0032518	RpL24	Ribosomal protein L24	-	structural constituent of ribosome | inferred from sequence or structural similarity with EMBL:Z81317 structural constituent of ribosome | inferred from sequence or structural similarity with UniProt:P38663 nucleic acid binding | inferred from electronic annotation	protein biosynthesis | inferred from sequence or structural similarity with EMBL:Z81317 protein biosynthesis | inferred from sequence or structural similarity with UniProt:P38663	F:GO:0003735:structural constituent of ribosome;C:GO:0005622:intracellular;C:GO:0005840:ribosome;P:GO:0006412:protein biosynthesis;C:GO:0030529:ribonucleoprotein complex	translation		3	sup	36
FBgn0010410	RpL27A	Ribosomal protein L27A	-	structural constituent of ribosome | inferred from sequence or structural similarity with UniProt:P18445 structural constituent of ribosome | non-traceable author statement nucleic acid binding | inferred from electronic annotation	protein biosynthesis | inferred from sequence or structural similarity with UniProt:P18445 protein biosynthesis | non-traceable author statement	F:GO:0003735:structural constituent of ribosome;C:GO:0005622:intracellular;C:GO:0005840:ribosome;P:GO:0006412:protein biosynthesis;C:GO:0030529:ribonucleoprotein complex	translation		1	sup	51
FBgn0003941	RpL40	Ribosomal protein L40	ribosome	protein binding | inferred from sequence or structural similarity structural constituent of ribosome | traceable author statement structural constituent of ribosome | inferred from sequence or structural similarity with HUGO:UBA52; OMIM:191321 structural constituent of ribosome | non-traceable author statement nucleic acid binding | inferred from electronic annotation	protein biosynthesis | traceable author statement protein modification | inferred from sequence or structural similarity ubiquitin cycle | inferred from sequence or structural similarity ubiquitin-dependent protein catabolism | inferred from sequence or structural similarity protein biosynthesis | inferred from sequence or structural similarity with HUGO:UBA52; OMIM:191321 ATP-dependent proteolys…	F:GO:0003735:structural constituent of ribosome;C:GO:0005622:intracellular;C:GO:0005634:nucleus;C:GO:0005840:ribosome;C:GO:0005842:cytosolic large ribosomal subunit (sensu Eukaryota);P:GO:0006412:protein biosynthesis;P:GO:0006464:protein modification;C:GO:0030529:ribonucleoprotein complex	translation		4	sup	8.5
FBgn0064225	RpL5	Ribosomal protein L5	-	structural constituent of ribosome | inferred from sequence or structural similarity 5S rRNA binding | non-traceable author statement protein binding | inferred from physical interaction with Fmr1 structural constituent of ribosome | non-traceable author statement nucleic acid binding | inferred from electronic annotation	protein biosynthesis | inferred from sequence or structural similarity	F:GO:0003723:RNA binding;F:GO:0003735:structural constituent of ribosome;F:GO:0005515:protein binding;C:GO:0005622:intracellular;C:GO:0005840:ribosome;C:GO:0005842:cytosolic large ribosomal subunit (sensu Eukaryota);P:GO:0006412:protein biosynthesis;F:GO:0008097:5S rRNA binding;F:GO:0019843:rRNA binding;C:GO:0030529:ribonucleoprotein complex	translation		4	sup	51.5
FBgn0003942	RpS27A	Ribosomal protein S27A	-	protein binding | inferred from sequence or structural similarity structural constituent of ribosome | inferred from sequence or structural similarity structural constituent of ribosome | inferred from sequence or structural similarity with NCBI_gi:4506713 structural constituent of ribosome | non-traceable author statement nucleic acid binding | inferred from electronic annotation	protein biosynthesis | inferred from sequence or structural similarity protein modification | inferred from sequence or structural similarity ubiquitin-dependent protein catabolism | inferred from sequence or structural similarity protein biosynthesis | inferred from sequence or structural similarity with NCBI_gi:4506713 ubiquitin cycle | inferred from sequence or structural similarity ATP-depend…	F:GO:0003735:structural constituent of ribosome;C:GO:0005622:intracellular;C:GO:0005634:nucleus;C:GO:0005840:ribosome;P:GO:0006412:protein biosynthesis;P:GO:0006464:protein modification;P:GO:0009408:response to heat;C:GO:0030529:ribonucleoprotein complex	translation		5	sup	25
FBgn0038834	RpS30	Ribosomal protein S30	-	structural constituent of ribosome | inferred from sequence or structural similarity with SGD_LOCUS:RPS30A; SGD:S0004278 nucleic acid binding | inferred from electronic annotation	protein biosynthesis | inferred from electronic annotation	F:GO:0003735:structural constituent of ribosome;C:GO:0005622:intracellular;C:GO:0005840:ribosome;P:GO:0006412:protein biosynthesis	translation		1	sup	44.5
FBgn0004922	RpS6	Ribosomal protein S6	-	structural constituent of ribosome | non-traceable author statement structural constituent of ribosome | inferred from sequence or structural similarity with SGD_LOCUS:RPS6A; SGD:S0006011 nucleic acid binding | inferred from electronic annotation	protein biosynthesis | non-traceable author statement immune response | traceable author statement protein biosynthesis | inferred from sequence or structural similarity with SGD_LOCUS:RPS6A; SGD:S0006011 regulation of translation | inferred from electronic annotation	F:GO:0003735:structural constituent of ribosome;C:GO:0005622:intracellular;C:GO:0005840:ribosome;P:GO:0006412:protein biosynthesis;P:GO:0006955:immune response;C:GO:0030529:ribonucleoprotein complex	translation		4	sup	25
FBgn0039713	RpS8	Ribosomal protein S8	-	structural constituent of ribosome | inferred from sequence or structural similarity structural constituent of ribosome | inferred from sequence or structural similarity with NCBI_gi:4506743 nucleic acid binding | inferred from electronic annotation	protein biosynthesis | inferred from sequence or structural similarity protein biosynthesis | inferred from sequence or structural similarity with NCBI_gi:4506743	nucleic acid binding , structural constituent of ribosome , protein biosynthesis	translation		0	sup	42.5
FBgn0030365	Tango4	Transport and Golgi Organization 4	-	-	Golgi organization and biogenesis | inferred from mutant phenotype signal transduction | inferred from electronic annotation	kinase regulator activity, translation activator activity, regulation of translation	translation		2	sup	69.5
FBgn0033902	Tango7	Transport and Golgi Organization 7	-	-	Golgi organization and biogenesis | inferred from mutant phenotype	F:GO:0003824:catalytic activity	translation		2	sup	43.5
FBgn0025725	alphaCop	[alpha]-coatomer protein	-	binding | inferred from electronic annotation protein transporter activity | inferred from electronic annotation	retrograde vesicle-mediated transport, Golgi to ER | inferred from sequence or structural similarity with SGD_LOCUS:COP1; SGD:S0002304 retrograde vesicle-mediated transport, Golgi to ER | non-traceable author statement vesicle-mediated transport | non-traceable author statement endocytosis | inferred from electronic annotation exocytosis | inferred from electronic annotation intracellular protein…	P:GO:0006886:intracellular protein transport;F:GO:0008565:protein transporter activity;P:GO:0016192:vesicle-mediated transport;C:GO:0030126:COPI vesicle coat	transport	protein transport	0	sup	34
FBgn0010348	Arf79F	ADP ribosylation factor 79F	-	GTP binding | inferred from sequence or structural similarity with MGD:Arf2; MGI:MGI:99595 GTP binding | non-traceable author statement GTPase activity | inferred from sequence or structural similarity	protein amino acid ADP-ribosylation | inferred from sequence or structural similarity with UniProt:P51643 protein amino acid ADP-ribosylation | non-traceable author statement neurotransmitter secretion | traceable author statement synaptic vesicle endocytosis | traceable author statement cell adhesion | inferred from mutant phenotype regulation of cell shape | inferred from mutant phenotype endos…	F:GO:0005525:GTP binding;C:GO:0005794:Golgi apparatus;P:GO:0006810:transport;P:GO:0006886:intracellular protein transport;P:GO:0007264:small GTPase mediated signal transduction;P:GO:0015031:protein transport	transport	protein transport	1	sup	24.5
FBgn0008635	betaCop	[beta]-coatomer protein	Golgi apparatus	binding | inferred from electronic annotation	retrograde vesicle-mediated transport, Golgi to ER | inferred from sequence or structural similarity with SGD_LOCUS:SEC26; SGD:S0002646 retrograde vesicle-mediated transport, Golgi to ER | non-traceable author statement exocytosis | inferred from electronic annotation intracellular protein transport | inferred from electronic annotation protein targeting | inferred from electronic annotation	F:GO:0005488:binding;C:GO:0005794:Golgi apparatus;P:GO:0006810:transport;P:GO:0015031:protein transport;C:GO:0016020:membrane	transport	protein transport	3	sup	30.5
FBgn0022213	Cas	CAS/CSE1 segregation protein	-	importin-alpha export receptor activity | non-traceable author statement protein transporter activity | inferred from electronic annotation	protein import into nucleus | non-traceable author statement protein export from nucleus | inferred from mutant phenotype apoptosis | inferred from sequence or structural similarity with EMBL:AF053651; protein_id:AAC35297.1 protein export from nucleus | non-traceable author statement induction of apoptosis | inferred from electronic annotation cell proliferation | inferred from electronic annotat…	P:GO:0000059:protein-nucleus import, docking;F:GO:0005488:binding;C:GO:0005634:nucleus;C:GO:0005643:nuclear pore;C:GO:0005737:cytoplasm;P:GO:0006611:protein-nucleus export;P:GO:0006810:transport;P:GO:0006915:apoptosis;F:GO:0008262:importin-alpha export receptor activity;P:GO:0008283:cell proliferation;F:GO:0008565:protein transporter activity;P:GO:0015031:protein transport	transport	nuclear transport	2	en	147.5
FBgn0033316	CG14749		-	-	poly(A)+ mRNA export from nucleus | inferred from sequence or structural similarity with NCBI_gi:4557627	poly(A)+ mRNA export from nucleus	transport	nuclear transport	0	sup	59.5
FBgn0051158	CG31158		-	ARF guanyl-nucleotide exchange factor activity | inferred from sequence or structural similarity with EMBL:AF519767; protein_id:AAM74203 protein binding | inferred from electronic annotation	exocytosis | inferred from electronic annotation intracellular protein transport | inferred from electronic annotation	F:GO:0005515:protein binding	transport	protein transport	649	sup	23.5
FBgn0034854	CG3493		-	-	intracellular protein transport | inferred from electronic annotation	intracellular protein transport	transport	protein transport	2	sup	25
FBgn0032347	CG4738 (Nup160 homologue)		-	-	-	C:GO:0005634:nucleus;P:GO:0006810:transport	transport	nuclear transport	0	sup	77.5
FBgn0027605	CG6842		-	ATPase activity | inferred from sequence or structural similarity with UniProt:P46467 ATP binding | inferred from electronic annotation	intracellular protein transport | inferred from sequence or structural similarity with UniProt:P46467	F:GO:0000166:nucleotide binding;F:GO:0005524:ATP binding;F:GO:0017111:nucleoside-triphosphatase activity	transport	protein transport	5	sup	81.5
FBgn0033313	Cirl		-	latrotoxin receptor activity | inferred from sequence or structural similarity latrotoxin receptor activity | inferred from sequence or structural similarity with UniProt:Q9HAR2 G-protein coupled receptor activity | inferred from electronic annotation sugar binding | inferred from electronic annotation	neurotransmitter secretion | non-traceable author statement vesicle-mediated transport | non-traceable author statement G-protein coupled receptor protein signaling pathway | inferred from sequence or structural similarity neuropeptide signaling pathway | inferred from electronic annotation	F:GO:0004930:G-protein coupled receptor activity;F:GO:0005529:sugar binding;P:GO:0007218:neuropeptide signaling pathway;P:GO:0007269:neurotransmitter secretion;C:GO:0008021:synaptic vesicle;C:GO:0016020:membrane;P:GO:0016192:vesicle-mediated transport;F:GO:0016524:latrotoxin receptor activity	transport	protein transport	590	sup	61.5
FBgn0000346	comt	comatose	-	ATPase activity | traceable author statement ATP binding | inferred from electronic annotation	neurotransmitter secretion | non-traceable author statement synaptic vesicle priming | non-traceable author statement Golgi organization and biogenesis | inferred from mutant phenotype ER to Golgi vesicle-mediated transport | non-traceable author statement intracellular protein transport | inferred from electronic annotation mitosis | inferred from electronic annotation	F:GO:0000287:magnesium ion binding;F:GO:0005524:ATP binding;C:GO:0005737:cytoplasm;C:GO:0005783:endoplasmic reticulum;C:GO:0005794:Golgi apparatus;P:GO:0006810:transport;P:GO:0007030:Golgi organization and biogenesis;P:GO:0007269:neurotransmitter secretion;P:GO:0015031:protein transport;P:GO:0016082:synaptic vesicle priming;F:GO:0016887:ATPase activity	transport	protein transport	2	sup	57
FBgn0028969	deltaCOP	[delta]-coatomer protein	-	-	retrograde vesicle-mediated transport, Golgi to ER | inferred from sequence or structural similarity retrograde vesicle-mediated transport, Golgi to ER | inferred from sequence or structural similarity with UniProt:P53619 exocytosis | inferred from electronic annotation intracellular protein transport | inferred from electronic annotation	P:GO:0006886:intracellular protein transport;C:GO:0030125:clathrin vesicle coat	transport	protein transport	0	sup	44.5
FBgn0013811	Dhc62B	Dynein heavy chain at 62B	-	motor activity | inferred from sequence or structural similarity with SGD_LOCUS:DYN1; SGD:S0001762 ATPase activity, coupled | inferred from sequence or structural similarity microtubule motor activity | inferred from electronic annotation structural constituent of cytoskeleton | inferred from electronic annotation ATP binding | inferred from electronic annotation	microtubule-based movement | inferred from sequence or structural similarity cell motility | inferred from electronic annotation	F:GO:0000166:nucleotide binding;F:GO:0003777:microtubule motor activity;F:GO:0005524:ATP binding;C:GO:0005739:mitochondrion;P:GO:0006810:transport;P:GO:0007018:microtubule-based movement;F:GO:0017111:nucleoside-triphosphatase activity;C:GO:0030286:dynein complex	transport	protein transport	0	en	128
FBgn0000986	Fs(2)Ket	Female sterile (2) Ketel	-	protein carrier activity | inferred from sequence or structural similarity with EMBL:L38951	eggshell formation (sensu Insecta) ; GO:0007304 | inferred from mutant phenotype protein import into nucleus | inferred from genetic interaction with Pen protein import into nucleus | non-traceable author statement NLS-bearing substrate import into nucleus | inferred from direct assay protein import into nucleus | inferred from direct assay AND inferred from sequence or structural similarity with…	P:GO:0000059:protein-nucleus import, docking;F:GO:0005488:binding;C:GO:0005634:nucleus;C:GO:0005635:nuclear membrane;C:GO:0005643:nuclear pore;C:GO:0005737:cytoplasm;P:GO:0006606:protein-nucleus import;P:GO:0006607:NLS-bearing substrate-nucleus import;P:GO:0006810:transport;P:GO:0007015:actin filament organization;P:GO:0007304:eggshell formation (sensu Insecta);P:GO:0008360:regulation of cell sha…	transport	nuclear transport	0	sup	40
FBgn0001087	g	garnet	-	binding | inferred from electronic annotation	eye pigment biosynthesis | inferred from direct assay ocellus pigment biosynthesis | inferred from direct assay ommochrome biosynthesis | inferred from mutant phenotype eye pigment biosynthesis | inferred from mutant phenotype eye pigment granule organization and biogenesis | inferred from mutant phenotype Golgi to endosome transport | non-traceable author statement eye pigment biosynthesis | inf…	F:GO:0005488:binding;C:GO:0005783:endoplasmic reticulum;C:GO:0005794:Golgi apparatus;C:GO:0005795:Golgi stack;C:GO:0005798:Golgi vesicle;P:GO:0006726:eye pigment biosynthesis;P:GO:0006727:ommochrome biosynthesis;P:GO:0006810:transport;P:GO:0006895:Golgi to endosome transport;P:GO:0007041:lysosomal transport;P:GO:0008055:ocellus pigment biosynthesis;P:GO:0008057:eye pigment granule morphogenesis (…	transport	protein transport	22	sup	55
FBgn0028968	gammaCop	[gamma]-coatomer protein	-	binding | inferred from electronic annotation	retrograde vesicle-mediated transport, Golgi to ER | non-traceable author statement cytokinesis | inferred from mutant phenotype retrograde vesicle-mediated transport, Golgi to ER | inferred from sequence or structural similarity with UniProt:P53620 intracellular protein transport | inferred from electronic annotation	F:GO:0005488:binding	transport	protein transport	0	sup	36
FBgn0013998	Nsf2	NEM-sensitive fusion protein 2	-	ATP binding | inferred from electronic annotation nucleoside-triphosphatase activity | inferred from electronic annotation	neurotransmitter secretion | non-traceable author statement synaptic vesicle priming | non-traceable author statement ER to Golgi vesicle-mediated transport | inferred from sequence or structural similarity with UniProt:P18708 ER to Golgi vesicle-mediated transport | non-traceable author statement intra-Golgi vesicle-mediated transport | non-traceable author statement vesicle-mediated transport |…	F:GO:0000166:nucleotide binding;F:GO:0005524:ATP binding;C:GO:0005737:cytoplasm;C:GO:0005783:endoplasmic reticulum;C:GO:0005794:Golgi apparatus;P:GO:0006810:transport;P:GO:0007269:neurotransmitter secretion;P:GO:0015031:protein transport;P:GO:0016082:synaptic vesicle priming;F:GO:0017111:nucleoside-triphosphatase activity	transport	protein transport	2	sup	17
FBgn0061200	Nup153		-	mRNA binding | inferred from electronic annotation nucleic acid binding | inferred from electronic annotation zinc ion binding | inferred from electronic annotation	intracellular protein transport | inferred from electronic annotation protein targeting | inferred from electronic annotation	C:GO:0005634:nucleus	transport	nuclear transport	0	sup	61
FBgn0021761	Nup154		-	transporter activity | inferred from electronic annotation nucleocytoplasmic transporter activity | inferred from electronic annotation structural constituent of nuclear pore | inferred from electronic annotation	cytoskeleton organization and biogenesis | inferred from electronic annotation intracellular protein transport | inferred from electronic annotation protein targeting | inferred from electronic annotation nucleocytoplasmic transport | inferred from electronic annotation	F:GO:0005487:nucleocytoplasmic transporter activity;C:GO:0005643:nuclear pore;P:GO:0006913:nucleocytoplasmic transport;F:GO:0015288:porin activity;C:GO:0016021:integral to membrane;C:GO:0019867:outer membrane	transport	nuclear transport	0	sup	61.5
FBgn0039120	Nup98		-	-	protein targeting | inferred from electronic annotation	C:GO:0005643:nuclear pore;P:GO:0006810:transport;F:GO:0015288:porin activity;C:GO:0016021:integral to membrane;F:GO:0016787:hydrolase activity;C:GO:0019867:outer membrane	transport	nuclear transport	0	sup	46.5
FBgn0016700	Rab1	Rab-protein 1	-	GTPase activity | inferred from sequence or structural similarity ATP binding | inferred from electronic annotation GTP binding | inferred from electronic annotation transcription factor binding | inferred from electronic annotation	actin filament organization | inferred from mutant phenotype cell adhesion | inferred from mutant phenotype regulation of cell shape | inferred from mutant phenotype ER to Golgi vesicle-mediated transport | traceable author statement endocytosis | inferred from electronic annotation intracellular protein transport | inferred from electronic annotation regulation of exocytosis | inferred from elec…	P:GO:0000160:two-component signal transduction system (phosphorelay);F:GO:0003677:DNA binding;F:GO:0005525:GTP binding;P:GO:0006355:regulation of transcription, DNA-dependent;P:GO:0007015:actin filament organization;P:GO:0007155:cell adhesion;P:GO:0007264:small GTPase mediated signal transduction;P:GO:0008360:regulation of cell shape;P:GO:0015031:protein transport	transport	protein transport	3	sup	69.5
FBgn0020255	ran		-	GTPase activity | inferred from sequence or structural similarity GTPase activity | inferred from sequence or structural similarity with MGD:Ran; MGI:MGI:1333112 protein binding | inferred from physical interaction with tamo GTP binding | inferred from electronic annotation	actin filament organization | inferred from mutant phenotype cell adhesion | inferred from mutant phenotype regulation of cell shape | inferred from mutant phenotype RNA localization | inferred from electronic annotation cell cycle | inferred from electronic annotation protein targeting | inferred from electronic annotation small GTPase mediated signal transduction | inferred from electronic anno…	P:GO:0000910:cytokinesis;F:GO:0005515:protein binding;F:GO:0005525:GTP binding;C:GO:0005634:nucleus;C:GO:0005737:cytoplasm;C:GO:0005880:nuclear microtubule;P:GO:0006810:transport;P:GO:0006886:intracellular protein transport;P:GO:0007015:actin filament organization;P:GO:0007049:cell cycle;P:GO:0007067:mitosis;P:GO:0007155:cell adhesion;P:GO:0007264:small GTPase mediated signal transduction;P:GO:00…	transport	nuclear transport	3	sup	41.5
FBgn0037357	sec23		-	GTPase activator activity | inferred from sequence or structural similarity small GTPase regulator activity | inferred from electronic annotation protein binding | inferred from electronic annotation zinc ion binding | inferred from electronic annotation	Golgi organization and biogenesis | inferred from genetic interaction with ecd larval cuticle biosynthesis (sensu Insecta) ; GO:0008363 | inferred from mutant phenotype larval cuticle pattern formation (sensu Insecta) ; GO:0035293 | inferred from mutant phenotype ER to Golgi vesicle-mediated transport | inferred from sequence or structural similarity with SGD_LOCUS:SEC23; SGD:S0006385 G-protein c…	F:GO:0005515:protein binding;C:GO:0005783:endoplasmic reticulum;C:GO:0005794:Golgi apparatus;C:GO:0005795:Golgi stack;P:GO:0006810:transport;P:GO:0006886:intracellular protein transport;P:GO:0006888:ER to Golgi transport;P:GO:0007030:Golgi organization and biogenesis;P:GO:0015031:protein transport;C:GO:0030127:COPII vesicle coat;C:GO:0030138:COPII-coated vesicle	transport	protein transport	0	sup	77
FBgn0026170	smt3		-	protein binding | inferred from sequence or structural similarity with SGD_LOCUS:SMT3; SGD:S0002918 protein binding | inferred from physical interaction with dl AND inferred from physical interaction with lwr	anterior/posterior pattern formation | inferred from mutant phenotype protein modification | inferred from sequence or structural similarity with SGD_LOCUS:SMT3; SGD:S0002918 protein import into nucleus | inferred from genetic interaction with lwr AND inferred from physical interaction with dl protein modification | inferred from genetic interaction with lwr AND inferred from physical interaction…	F:GO:0005515:protein binding;P:GO:0006464:protein modification;P:GO:0006606:protein-nucleus import	transport	nuclear transport	0	sup	32
FBgn0011712	Snap	Soluble NSF attachment protein	-	soluble NSF attachment protein activity | non-traceable author statement binding | inferred from electronic annotation	neurotransmitter secretion | non-traceable author statement synaptic vesicle priming | non-traceable author statement cytokinesis | inferred from mutant phenotype ER to Golgi vesicle-mediated transport | non-traceable author statement intracellular protein transport | inferred from electronic annotation	F:GO:0005478:intracellular transporter activity;F:GO:0005483:soluble NSF attachment protein activity;F:GO:0005488:binding;C:GO:0005783:endoplasmic reticulum;C:GO:0005794:Golgi apparatus;P:GO:0006810:transport;P:GO:0006886:intracellular protein transport;P:GO:0007269:neurotransmitter secretion;P:GO:0015031:protein transport;P:GO:0016082:synaptic vesicle priming	transport	protein transport	0	sup	53.5
FBgn0011708	Syx5	Syntaxin 5	cis-faceGolgi apparatus	protein homodimerization activity | inferred from physical interaction t-SNARE activity | inferred from sequence or structural similarity t-SNARE activity | inferred from sequence or structural similarity with NCBI_gi:4507293 protein transporter activity | inferred from electronic annotation t-SNARE activity | inferred from sequence or structural similarity with UniProt:Q08851	neurotransmitter secretion | non-traceable author statement vesicle-mediated transport | non-traceable author statement synaptic vesicle docking during exocytosis | inferred from sequence or structural similarity neurotransmitter secretion | inferred from sequence or structural similarity with NCBI_gi:4507293 vesicle-mediated transport | inferred from sequence or structural similarity with NCBI_g…	protein homodimerization activity , protein transporter activity , t-SNARE activity, cytokinesis, intracellular protein transport, neurotransmitter secretion, synaptic vesicle docking during exocytosis , vesicle-mediated transport	transport	protein transport	0	sup	65.5
FBgn0024921	Trn	Transportin	-	protein carrier activity | inferred from sequence or structural similarity with SGD_LOCUS:KAP104; SGD:S0000221	protein import into nucleus | inferred from sequence or structural similarity with SGD_LOCUS:KAP104; SGD:S0000221 protein import into nucleus, docking | inferred from electronic annotation	P:GO:0000059:protein-nucleus import, docking;F:GO:0005488:binding;C:GO:0005634:nucleus;C:GO:0005643:nuclear pore;C:GO:0005737:cytoplasm;P:GO:0007076:mitotic chromosome condensation;F:GO:0008565:protein transporter activity	transport	nuclear transport	0	sup	45
FBgn0040512	zetaCOP		-	-	intracellular protein transport | inferred from electronic annotation vesicle-mediated transport | inferred from electronic annotation	P:GO:0006886:intracellular protein transport;C:GO:0030125:clathrin vesicle coat	transport	protein transport	0	sup	52
FBgn0030034	CG10555		-	-	-	none	unknown		289	sup	32
FBgn0036305	CG10984		-	-	-	none	unknown		3	en	110.5
FBgn0046222	CG1109		-	-	-	none	unknown		0	sup	84.5
FBgn0030388	CG11245		-	-	-	none	unknown		368	sup	49
FBgn0033987	CG12424		-	-	-	none	unknown		2	sup	81.5
FBgn0038176	CG14366		-	-	-	none	unknown		721	sup	18
FBgn0030077	CG15365		-	-	-	C:GO:0005737:cytoplasm;C:GO:0016020:membrane	unknown		503	sup	16
FBgn0030104	CG15368		-	zinc ion binding | inferred from electronic annotation	-	F:GO:0005554:molecular function unknown	unknown		49	sup	100.5
FBgn0031403	CG15387		-	-	-	none	unknown		1	sup	100
FBgn0030673	CG15601		-	-	-	none	unknown		?	sup	34.5
FBgn0030474	CG15747		-	-	-	none	unknown		3	en	100.5
FBgn0031488	CG17265		-	-	-	none	unknown		221	sup	67
FBgn0033400	CG2063		-	-	-	none	unknown		0	sup	61
FBgn0024998	CG2685		-	-	-	none	unknown		3	sup	53.5
FBgn0050118	CG30118		-	-	-	none	unknown		0	sup	83
FBgn0050497	CG30497		-	-	-	none	unknown		706	sup	13
FBgn0051495	CG31495		-	-	-	none	unknown		?	sup	17
FBgn0026875	CG3638		-	-	-	none	unknown		922	sup	9.5
FBgn0025830	CG5859		-	-	-	none	unknown		0	en	102.5
FBgn0027581	CG6191		-	-	-	none	unknown		745	sup	13.5
FBgn0030870	CG6398		-	-	-	none	unknown		0	sup	119
FBgn0030944	CG6617		-	-	-	none	unknown		2	sup	84
FBgn0032305	CG6700		-	-	-	none	unknown		709	sup	36
FBgn0031546	CG8851		-	-	-	none	unknown		1	sup	77.5
FBgn0034184	CG9646		-	-	-	none	unknown		3	sup	61
FBgn0036038	defl	deflated	-	molecular function unknown | no biological data available	biological process unknown | no biological data available	none	unknown		0	en	106
FBgn0032129	jp	junctophilin	-	-	-	none	unknown		467	sup	34.5
FBgn0016031	lama	lamina ancestor	-	molecular function unknown | no biological data available	biological process unknown | no biological data available	none	unknown		0	sup	83
FBgn0061197	SIP2	Syntaxin Interacting Protein 2	-	-	-	none	unknown		0	sup	34
FBgn0023097	bon	bonus	-	transcription coactivator activity | inferred from sequence or structural similarity zinc ion binding | inferred from electronic annotation	peripheral nervous system development | traceable author statement transcription from RNA polymerase II promoter | inferred from electronic annotation regulation of transcription, DNA-dependent | inferred from electronic annotation	C:GO:0000151:ubiquitin ligase complex;F:GO:0003677:DNA binding;F:GO:0004842:ubiquitin-protein ligase activity;C:GO:0005622:intracellular;P:GO:0006355:regulation of transcription, DNA-dependent;P:GO:0007422:peripheral nervous system development;F:GO:0008270:zinc ion binding;P:GO:0016567:protein ubiquitination	UPS	ubiquitination	16	en	119
FBgn0037314	CG12000		-	endopeptidase activity | inferred from sequence or structural similarity with UniProt:P28024 endopeptidase activity | non-traceable author statement threonine endopeptidase activity | inferred from electronic annotation	cellular physiological process | inferred from mutant phenotype ATP-dependent proteolysis | non-traceable author statement ubiquitin-dependent protein catabolism | non-traceable author statement	F:GO:0004175:endopeptidase activity;F:GO:0004298:threonine endopeptidase activity;C:GO:0005634:nucleus;C:GO:0005829:cytosol;C:GO:0005839:proteasome core complex (sensu Eukaryota);P:GO:0006511:ubiquitin-dependent protein catabolism;F:GO:0008233:peptidase activity;F:GO:0016787:hydrolase activity	UPS	proteasome	0	sup	36.5
FBgn0032596	CG17331		-	endopeptidase activity | inferred from sequence or structural similarity with UniProt:P40307 threonine endopeptidase activity | inferred from electronic annotation	cellular physiological process | inferred from mutant phenotype proteolysis | inferred from electronic annotation ubiquitin-dependent protein catabolism | inferred from electronic annotation	F:GO:0004175:endopeptidase activity;F:GO:0004298:threonine endopeptidase activity;C:GO:0005829:cytosol;C:GO:0005839:proteasome core complex (sensu Eukaryota);P:GO:0006511:ubiquitin-dependent protein catabolism;F:GO:0008233:peptidase activity;F:GO:0016787:hydrolase activity	UPS	others	0	sup	57.5
FBgn0039788	CG2241		-	ATPase activity | inferred from sequence or structural similarity with UniProt:P46470 ATP binding | inferred from electronic annotation	proteolysis | inferred from sequence or structural similarity with UniProt:P46470 protein catabolism | inferred from electronic annotation	F:GO:0000166:nucleotide binding;F:GO:0005524:ATP binding;C:GO:0005634:nucleus;C:GO:0005737:cytoplasm;F:GO:0016787:hydrolase activity;F:GO:0017111:nucleoside-triphosphatase activity;P:GO:0030163:protein catabolism	UPS	others	3	sup	42
FBgn0052479	CG32479		-	ubiquitin-specific protease activity | inferred from sequence or structural similarity cysteine-type endopeptidase activity | inferred from electronic annotation ubiquitin thiolesterase activity | inferred from electronic annotation	protein deubiquitination | inferred from sequence or structural similarity proteolysis | inferred from electronic annotation ubiquitin-dependent protein catabolism | inferred from electronic annotation	F:GO:0004197:cysteine-type endopeptidase activity;F:GO:0004221:ubiquitin thiolesterase activity;P:GO:0006511:ubiquitin-dependent protein catabolism;P:GO:0006512:ubiquitin cycle;F:GO:0008233:peptidase activity;F:GO:0008234:cysteine-type peptidase activity;F:GO:0016787:hydrolase activity	UPS	ubiquitination	698	sup	33
FBgn0031331	CG5440		-	ubiquitin conjugating enzyme activity | inferred from sequence or structural similarity with NCBI_gi:4507779 ligase activity | inferred from electronic annotation ubiquitin-protein ligase activity | inferred from electronic annotation	protein metabolism | inferred from electronic annotation ubiquitin cycle | inferred from electronic annotation	F:GO:0004840:ubiquitin conjugating enzyme activity;P:GO:0006464:protein modification;P:GO:0006512:ubiquitin cycle	UPS	ubiquitination	1	sup	111
FBgn0034926	CG5591		-	transcription regulator activity | inferred from sequence or structural similarity with UniProt:Q8NEZ4 transcription regulator activity | inferred from electronic annotation protein binding | inferred from electronic annotation zinc ion binding | inferred from electronic annotation	regulation of transcription from RNA polymerase II promoter | inferred from electronic annotation	C:GO:0000151:ubiquitin ligase complex;F:GO:0003677:DNA binding;F:GO:0004842:ubiquitin-protein ligase activity;P:GO:0006355:regulation of transcription, DNA-dependent;P:GO:0007242:intracellular signaling cascade;F:GO:0008270:zinc ion binding;P:GO:0016567:protein ubiquitination	UPS	ubiquitination	0	en	86.5
FBgn0039214	CG5794		-	peptidase activity | inferred from electronic annotation binding | inferred from electronic annotation cysteine-type endopeptidase activity | inferred from electronic annotation ubiquitin thiolesterase activity | inferred from electronic annotation	protein metabolism | inferred from electronic annotation proteolysis | inferred from electronic annotation ubiquitin-dependent protein catabolism | inferred from electronic annotation	F:GO:0004197:cysteine-type endopeptidase activity;F:GO:0004221:ubiquitin thiolesterase activity;P:GO:0006511:ubiquitin-dependent protein catabolism;P:GO:0006512:ubiquitin cycle;F:GO:0008233:peptidase activity;F:GO:0008234:cysteine-type peptidase activity;F:GO:0016787:hydrolase activity	UPS	ubiquitination	216	en	106
FBgn0034738	Dnr1	Defense repressor 1	-	structural constituent of cytoskeleton | inferred from electronic annotation protein binding | inferred from electronic annotation zinc ion binding | inferred from electronic annotation	immune response | inferred from mutant phenotype transmission of nerve impulse | inferred from electronic annotation	C:GO:0000151:ubiquitin ligase complex;F:GO:0004842:ubiquitin-protein ligase activity;F:GO:0005488:binding;C:GO:0005856:cytoskeleton;F:GO:0008270:zinc ion binding;P:GO:0016567:protein ubiquitination	UPS	ubiquitination	435	sup	34.5
FBgn0000486	Dox-A2	Diphenol oxidase A2	-	endopeptidase activity | inferred from sequence or structural similarity endopeptidase activity | inferred from direct assay enzyme activator activity | inferred from electronic annotation binding | inferred from electronic annotation	phenol metabolism | non-traceable author statement proteolysis | inferred from direct assay AND inferred from sequence or structural similarity with HUGO:PSMD3 AND inferred from sequence or structural similarity with SGD_LOCUS:RPN3; SGD:S0000823	F:GO:0004175:endopeptidase activity;C:GO:0005829:cytosol;C:GO:0005838:proteasome regulatory particle (sensu Eukaryota);P:GO:0006508:proteolysis and peptidolysis	UPS	others	0	sup	25
FBgn0030600	hiw	highwire	-	protein binding | inferred from physical interaction with Med zinc ion binding | inferred from electronic annotation ubiquitin-protein ligase activity | inferred from sequence or structural similarity with UniProt:Q8WY64	regulation of synaptic growth at neuromuscular junction | inferred from mutant phenotype BMP signaling pathway | inferred from physical interaction with Med negative regulation of BMP signaling pathway | inferred from genetic interaction with Med AND inferred from genetic interaction with wit negative regulation of synaptic growth at neuromuscular junction | inferred from mutant phenotype adult w…	protein binding , ubiquitin-protein ligase activity , zinc ion binding, BMP signaling pathway, adult walking behavior, locomotion, negatve regulation of BMP signaling pathway, negative regulation of synaptic growth at neuromuscular junction, protein ubiquitination, regulation of synaptic growth at neuromuscular junction	UPS	ubiquitination	0	en	111.5
FBgn0015509	lin19	lin-19-like	-	-	proteolysis | inferred from electronic annotation regulation of progression through cell cycle | inferred from electronic annotation	P:GO:0006512:ubiquitin cycle;P:GO:0007049:cell cycle;C:GO:0019005:SCF ubiquitin ligase complex	UPS	ubiquitination	0	sup	60.5
FBgn0002787	Mov34	Mov34	-	endopeptidase activity | inferred from direct assay endopeptidase activity | non-traceable author statement	proteolysis | inferred from direct assay AND inferred from sequence or structural similarity with HUGO:PSMD7; OMIM:157970 AND inferred from sequence or structural similarity with SGD_LOCUS:RPN8; SGD:S0005787 cellular physiological process | inferred from mutant phenotype ubiquitin-dependent protein catabolism | non-traceable author statement regulation of progression through cell cycle | inferred…	C:GO:0000502:proteasome complex (sensu Eukaryota);F:GO:0004175:endopeptidase activity;C:GO:0005829:cytosol;C:GO:0005838:proteasome regulatory particle (sensu Eukaryota);P:GO:0006508:proteolysis and peptidolysis;C:GO:0008541:proteasome regulatory particle, lid subcomplex (sensu Eukaryota)	UPS	others	1	sup	40
FBgn0002284	Pros26	Proteasome 26kD subunit	-	endopeptidase activity | non-traceable author statement endopeptidase activity | inferred from sequence or structural similarity with UniProt:P18421 threonine endopeptidase activity | inferred from electronic annotation	ATP-dependent proteolysis | non-traceable author statement ubiquitin-dependent protein catabolism | non-traceable author statement	F:GO:0004175:endopeptidase activity;F:GO:0004298:threonine endopeptidase activity;C:GO:0005829:cytosol;C:GO:0005839:proteasome core complex (sensu Eukaryota);P:GO:0006511:ubiquitin-dependent protein catabolism;F:GO:0008233:peptidase activity;F:GO:0016787:hydrolase activity	UPS	proteasome subunit	0	sup	60
FBgn0015282	Pros26.4	Proteasome 26S subunit subunit 4 ATPase	-	ATPase activity | inferred from sequence or structural similarity with SGD_LOCUS:RPT2; SGD:S0002165 endopeptidase activity | inferred from direct assay ATPase activity | non-traceable author statement ATP binding | inferred from electronic annotation	proteolysis | inferred from direct assay AND inferred from sequence or structural similarity with HUGO:PSMC1; OMIM:602706 AND inferred from sequence or structural similarity with SGD_LOCUS:RPT2; SGD:S0002165 cellular physiological process | inferred from mutant phenotype ATP-dependent proteolysis | non-traceable author statement ubiquitin-dependent protein catabolism | non-traceable author statem…	F:GO:0000166:nucleotide binding;F:GO:0004175:endopeptidase activity;F:GO:0005524:ATP binding;C:GO:0005634:nucleus;C:GO:0005737:cytoplasm;C:GO:0005829:cytosol;C:GO:0005838:proteasome regulatory particle (sensu Eukaryota);P:GO:0006508:proteolysis and peptidolysis;F:GO:0016787:hydrolase activity;F:GO:0017111:nucleoside-triphosphatase activity;P:GO:0030163:protein catabolism	UPS	proteasome subunit	2	sup	47.5
FBgn0003150	Pros29	Proteasome 29kD subunit	-	endopeptidase activity | inferred from sequence or structural similarity with UniProt:P21670 endopeptidase activity | non-traceable author statement threonine endopeptidase activity | inferred from electronic annotation	ATP-dependent proteolysis | non-traceable author statement ubiquitin-dependent protein catabolism | non-traceable author statement	F:GO:0004175:endopeptidase activity;F:GO:0004298:threonine endopeptidase activity;C:GO:0005634:nucleus;C:GO:0005829:cytosol;C:GO:0005839:proteasome core complex (sensu Eukaryota);P:GO:0006511:ubiquitin-dependent protein catabolism;F:GO:0008233:peptidase activity;F:GO:0016787:hydrolase activity	UPS	proteasome subunit	0	sup	47
FBgn0003151	Pros35	Proteasome 35kD subunit	-	endopeptidase activity | inferred from sequence or structural similarity with UniProt:P18420 endopeptidase activity | non-traceable author statement threonine endopeptidase activity | inferred from electronic annotation	ATP-dependent proteolysis | non-traceable author statement ubiquitin-dependent protein catabolism | non-traceable author statement	F:GO:0004175:endopeptidase activity;F:GO:0004298:threonine endopeptidase activity;C:GO:0005829:cytosol;C:GO:0005839:proteasome core complex (sensu Eukaryota);P:GO:0006511:ubiquitin-dependent protein catabolism;F:GO:0008233:peptidase activity;F:GO:0016787:hydrolase activity	UPS	proteasome subunit	1	sup	46.5
FBgn0020369	Pros45		nucleuscytoplasm	endopeptidase activity | non-traceable author statement ATPase activity | inferred from sequence or structural similarity with SGD_LOCUS:RPT6; SGD:S0003016 endopeptidase activity | inferred from direct assay ATPase activity | non-traceable author statement ATP binding | inferred from electronic annotation	proteolysis | inferred from direct assay AND inferred from sequence or structural similarity with HUGO:PSMC5; OMIM:601681 AND inferred from sequence or structural similarity with SGD_LOCUS:RPT6; SGD:S0003016 ATP-dependent proteolysis | non-traceable author statement ubiquitin-dependent protein catabolism | non-traceable author statement	F:GO:0000166:nucleotide binding;F:GO:0004175:endopeptidase activity;F:GO:0005524:ATP binding;C:GO:0005634:nucleus;C:GO:0005737:cytoplasm;C:GO:0005829:cytosol;C:GO:0005838:proteasome regulatory particle (sensu Eukaryota);P:GO:0006508:proteolysis and peptidolysis;F:GO:0016787:hydrolase activity;F:GO:0017111:nucleoside-triphosphatase activity;P:GO:0030163:protein catabolism	UPS	proteasome subunit	6	sup	45
FBgn0015283	Pros54	Proteasome 54kD subunit	-	endopeptidase activity | inferred from direct assay endopeptidase activity | non-traceable author statement	proteolysis | inferred from direct assay AND inferred from sequence or structural similarity with HUGO:PSMD4; OMIM:601648 AND inferred from sequence or structural similarity with SGD_LOCUS:RPN10; SGD:S0001243 chromosome segregation | inferred from mutant phenotype ubiquitin-dependent protein catabolism | non-traceable author statement protein metabolism | inferred from electronic annotation	F:GO:0004175:endopeptidase activity;C:GO:0005829:cytosol;C:GO:0005838:proteasome regulatory particle (sensu Eukaryota);P:GO:0006508:proteolysis and peptidolysis	UPS	proteasome subunit	0	sup	45.5
FBgn0026781	Prosalpha6	Proteasome [alpha]6 subunit	-	endopeptidase activity | non-traceable author statement threonine endopeptidase activity | inferred from electronic annotation	proteolysis | inferred from electronic annotation ubiquitin-dependent protein catabolism | inferred from electronic annotation	F:GO:0004175:endopeptidase activity;F:GO:0004298:threonine endopeptidase activity;C:GO:0005634:nucleus;C:GO:0005829:cytosol;C:GO:0005839:proteasome core complex (sensu Eukaryota);P:GO:0006511:ubiquitin-dependent protein catabolism;F:GO:0008233:peptidase activity;F:GO:0016787:hydrolase activity	UPS	proteasome subunit	2	sup	72.5
FBgn0023175	Prosalpha7	Proteasome [alpha]7 subunit	-	endopeptidase activity | non-traceable author statement threonine endopeptidase activity | inferred from electronic annotation	proteolysis | inferred from electronic annotation ubiquitin-dependent protein catabolism | inferred from electronic annotation	F:GO:0004175:endopeptidase activity;F:GO:0004298:threonine endopeptidase activity;C:GO:0005634:nucleus;C:GO:0005829:cytosol;C:GO:0005839:proteasome core complex (sensu Eukaryota);P:GO:0006511:ubiquitin-dependent protein catabolism;F:GO:0008233:peptidase activity;F:GO:0016787:hydrolase activity	UPS	proteasome subunit	1	sup	42.5
FBgn0023174	Prosbeta2	Proteasome [beta]2 subunit	-	endopeptidase activity | inferred from sequence or structural similarity with UniProt:O35955 threonine endopeptidase activity | inferred from electronic annotation	proteolysis | inferred from electronic annotation ubiquitin-dependent protein catabolism | inferred from electronic annotation	F:GO:0004175:endopeptidase activity;F:GO:0004298:threonine endopeptidase activity;C:GO:0005829:cytosol;C:GO:0005839:proteasome core complex (sensu Eukaryota);P:GO:0006511:ubiquitin-dependent protein catabolism;F:GO:0008233:peptidase activity;F:GO:0016787:hydrolase activity	UPS	proteasome subunit	1	sup	35
FBgn0026380	Prosbeta3		-	endopeptidase activity | inferred from sequence or structural similarity with EMBL:AF058707 endopeptidase activity | non-traceable author statement threonine endopeptidase activity | inferred from electronic annotation	ATP-dependent proteolysis | non-traceable author statement ubiquitin-dependent protein catabolism | inferred from electronic annotation	F:GO:0004175:endopeptidase activity;F:GO:0004298:threonine endopeptidase activity;C:GO:0005829:cytosol;C:GO:0005839:proteasome core complex (sensu Eukaryota);P:GO:0006511:ubiquitin-dependent protein catabolism;F:GO:0008233:peptidase activity;F:GO:0016787:hydrolase activity	UPS	proteasome subunit	0	sup	49.5
FBgn0029134	Prosbeta5		-	endopeptidase activity | non-traceable author statement endopeptidase activity | inferred from sequence or structural similarity with UniProt:P28074 threonine endopeptidase activity | inferred from electronic annotation	proteolysis | inferred from electronic annotation ubiquitin-dependent protein catabolism | inferred from electronic annotation	F:GO:0004175:endopeptidase activity;F:GO:0004298:threonine endopeptidase activity;C:GO:0005829:cytosol;C:GO:0005839:proteasome core complex (sensu Eukaryota);P:GO:0006511:ubiquitin-dependent protein catabolism;F:GO:0008233:peptidase activity;F:GO:0016787:hydrolase activity	UPS	proteasome subunit	3	sup	46
FBgn0016697	ProsMA5	Proteasome [alpha] subunit	-	endopeptidase activity | non-traceable author statement threonine endopeptidase activity | inferred from electronic annotation	cellular physiological process | inferred from mutant phenotype ATP-dependent proteolysis | non-traceable author statement ubiquitin-dependent protein catabolism | non-traceable author statement	F:GO:0004175:endopeptidase activity;F:GO:0004298:threonine endopeptidase activity;C:GO:0005829:cytosol;C:GO:0005839:proteasome core complex (sensu Eukaryota);P:GO:0006511:ubiquitin-dependent protein catabolism;F:GO:0008233:peptidase activity;F:GO:0016787:hydrolase activity	UPS	proteasome subunit	1	sup	14.5
FBgn0028695	Rpn1		-	endopeptidase activity | inferred from direct assay enzyme regulator activity | inferred from electronic annotation binding | inferred from electronic annotation	proteolysis | inferred from direct assay AND inferred from sequence or structural similarity with HUGO:PSMD2; OMIM:606223 AND inferred from sequence or structural similarity with SGD_LOCUS:RPN1; SGD:S0001069 regulation of progression through cell cycle | inferred from electronic annotation	P:GO:0000074:regulation of cell cycle;F:GO:0004175:endopeptidase activity;F:GO:0005488:binding;C:GO:0005829:cytosol;C:GO:0005838:proteasome regulatory particle (sensu Eukaryota);P:GO:0006508:proteolysis and peptidolysis	UPS	proteasome subunit	0	sup	38
FBgn0028694	Rpn11		-	endopeptidase activity | inferred from direct assay	proteolysis | inferred from direct assay AND inferred from sequence or structural similarity with SGD_LOCUS:RPN11; SGD:S0001900 cellular physiological process | inferred from mutant phenotype proteolysis | inferred from mutant phenotype	F:GO:0004175:endopeptidase activity;C:GO:0005829:cytosol;C:GO:0005838:proteasome regulatory particle (sensu Eukaryota);P:GO:0006508:proteolysis and peptidolysis	UPS	proteasome subunit	0	sup	64.5
FBgn0028693	Rpn12		-	endopeptidase activity | inferred from direct assay	proteolysis | inferred from direct assay AND inferred from sequence or structural similarity with HUGO:PSMD8 AND inferred from sequence or structural similarity with SGD_LOCUS:RPN12; SGD:S0001948 cellular physiological process | inferred from mutant phenotype	F:GO:0004175:endopeptidase activity;C:GO:0005829:cytosol;C:GO:0005838:proteasome regulatory particle (sensu Eukaryota);P:GO:0006508:proteolysis and peptidolysis	UPS	proteasome subunit	0	sup	63
FBgn0028692	Rpn2		-	endopeptidase activity | inferred from direct assay enzyme regulator activity | inferred from electronic annotation binding | inferred from electronic annotation	proteolysis | inferred from direct assay AND inferred from sequence or structural similarity with HUGO:PSMD1; NCBI_NM:NM_002807 AND inferred from sequence or structural similarity with SGD_LOCUS:RPN2; SGD:S0001337 regulation of progression through cell cycle | inferred from electronic annotation	P:GO:0000074:regulation of cell cycle;F:GO:0004175:endopeptidase activity;C:GO:0005829:cytosol;C:GO:0005838:proteasome regulatory particle (sensu Eukaryota);P:GO:0006508:proteolysis and peptidolysis	UPS	proteasome subunit	0	sup	22.5
FBgn0028690	Rpn5		-	endopeptidase activity | inferred from direct assay	proteolysis | inferred from direct assay AND inferred from sequence or structural similarity with HUGO:PSMD12; OMIM:604450 AND inferred from sequence or structural similarity with SGD_LOCUS:RPN5; SGD:S0002306	F:GO:0004175:endopeptidase activity;C:GO:0005838:proteasome regulatory particle (sensu Eukaryota);P:GO:0006508:proteolysis and peptidolysis	UPS	proteasome subunit	0	sup	72
FBgn0028689	Rpn6	Proteasome p44.5 subunit	-	endopeptidase activity | inferred from sequence or structural similarity endopeptidase activity | inferred from direct assay	proteolysis | inferred from direct assay AND inferred from sequence or structural similarity with HUGO:PSMD11; OMIM:604449 AND inferred from sequence or structural similarity with SGD_LOCUS:RPN6; SGD:S0002255	F:GO:0004175:endopeptidase activity;C:GO:0005829:cytosol;C:GO:0005838:proteasome regulatory particle (sensu Eukaryota);P:GO:0006508:proteolysis and peptidolysis	UPS	proteasome subunit	0	sup	24
FBgn0028688	Rpn7		-	endopeptidase activity | inferred from direct assay	proteolysis | inferred from direct assay AND inferred from sequence or structural similarity with HUGO:PSMD6 AND inferred from sequence or structural similarity with SGD_LOCUS:RPN7; SGD:S0006312 cellular physiological process | inferred from mutant phenotype proteolysis | non-traceable author statement	C:GO:0000502:proteasome complex (sensu Eukaryota);F:GO:0004175:endopeptidase activity;C:GO:0005829:cytosol;C:GO:0005838:proteasome regulatory particle (sensu Eukaryota);P:GO:0006508:proteolysis and peptidolysis;P:GO:0006510:ATP-dependent proteolysis;F:GO:0016887:ATPase activity	UPS	proteasome subunit	1	sup	48.5
FBgn0028691	Rpn9		-	endopeptidase activity | inferred from direct assay enzyme regulator activity | inferred from electronic annotation	proteolysis | inferred from direct assay AND inferred from sequence or structural similarity with HUGO:PSMD13; OMIM:603481 AND inferred from sequence or structural similarity with SGD_LOCUS:RPN9; SGD:S0002835 regulation of exit from mitosis | inferred from mutant phenotype	F:GO:0004175:endopeptidase activity;C:GO:0005829:cytosol;C:GO:0005838:proteasome regulatory particle (sensu Eukaryota);P:GO:0006508:proteolysis and peptidolysis	UPS	proteasome subunit	1	sup	72
FBgn0028687	Rpt1		-	ATPase activity | inferred from sequence or structural similarity with SGD_LOCUS:RPT1; SGD:S0001628 endopeptidase activity | inferred from direct assay ATP binding | inferred from electronic annotation	proteolysis | inferred from direct assay AND inferred from sequence or structural similarity with HUGO:PSMC2; OMIM:154365 AND inferred from sequence or structural similarity with SGD_LOCUS:RPT1; SGD:S0001628 cellular physiological process | inferred from mutant phenotype protein catabolism | inferred from electronic annotation	F:GO:0000166:nucleotide binding;F:GO:0004175:endopeptidase activity;F:GO:0005524:ATP binding;C:GO:0005634:nucleus;C:GO:0005737:cytoplasm;C:GO:0005829:cytosol;C:GO:0005838:proteasome regulatory particle (sensu Eukaryota);P:GO:0006508:proteolysis and peptidolysis;F:GO:0016787:hydrolase activity;F:GO:0017111:nucleoside-triphosphatase activity;P:GO:0030163:protein catabolism	UPS	others	1	sup	29
FBgn0028686	Rpt3		-	ATPase activity | inferred from sequence or structural similarity with SGD_LOCUS:RPT3; SGD:S0002802 endopeptidase activity | inferred from direct assay ATP binding | inferred from electronic annotation	proteolysis | inferred from direct assay AND inferred from sequence or structural similarity with HUGO:PSMC4; OMIM:602707 AND inferred from sequence or structural similarity with SGD_LOCUS:RPT3; SGD:S0002802 protein catabolism | inferred from electronic annotation	F:GO:0000166:nucleotide binding;F:GO:0004175:endopeptidase activity;F:GO:0005524:ATP binding;C:GO:0005634:nucleus;C:GO:0005737:cytoplasm;C:GO:0005829:cytosol;C:GO:0005838:proteasome regulatory particle (sensu Eukaryota);P:GO:0006508:proteolysis and peptidolysis;F:GO:0016787:hydrolase activity;F:GO:0017111:nucleoside-triphosphatase activity;P:GO:0030163:protein catabolism	UPS	others	3	sup	48
FBgn0037742	Rpt3R		proteasome complex (sensu Eukaryota), proteasome regulatory particle, base subcomplex (sensu Eukaryota), cytoplasm, nucleus	ATPase activity | inferred from sequence or structural similarity with UniProt:P54775 ATP binding | inferred from electronic annotation	proteolysis | inferred from sequence or structural similarity with UniProt:P54775 protein catabolism | inferred from electronic annotation	F:GO:0000166:nucleotide binding;F:GO:0005524:ATP binding;C:GO:0005634:nucleus;C:GO:0005737:cytoplasm;F:GO:0016787:hydrolase activity;F:GO:0017111:nucleoside-triphosphatase activity;P:GO:0030163:protein catabolism	UPS	proteasome	3	sup	47.5
FBgn0028685	Rpt4		-	ATPase activity | inferred from sequence or structural similarity with SGD_LOCUS:RPT4; SGD:S0005785 endopeptidase activity | inferred from direct assay ATP binding | inferred from electronic annotation nucleic acid binding | inferred from electronic annotation	proteolysis | inferred from direct assay AND inferred from sequence or structural similarity with HUGO:PSMC6; OMIM:602708 AND inferred from sequence or structural similarity with SGD_LOCUS:RPT4; SGD:S0005785 protein catabolism | inferred from electronic annotation	F:GO:0000166:nucleotide binding;F:GO:0004175:endopeptidase activity;F:GO:0005524:ATP binding;C:GO:0005634:nucleus;C:GO:0005737:cytoplasm;C:GO:0005829:cytosol;C:GO:0005838:proteasome regulatory particle (sensu Eukaryota);P:GO:0006508:proteolysis and peptidolysis;F:GO:0016787:hydrolase activity;F:GO:0017111:nucleoside-triphosphatase activity;P:GO:0030163:protein catabolism	UPS	others	2	sup	38
FBgn0003410	sina	seven in absentia	nucleuscytoplasm	protein binding | inferred from physical interaction with eff AND inferred from physical interaction with phyl protein binding | inferred from physical interaction with phyl zinc ion binding | inferred from electronic annotation	regulation of R7 differentiation | inferred from mutant phenotype ubiquitin-dependent protein catabolism | inferred from mutant phenotype ubiquitin-dependent protein catabolism | non-traceable author statement sensory organ development | inferred from mutant phenotype R7 cell fate commitment | traceable author statement proteolysis | traceable author statement	C:GO:0000151:ubiquitin ligase complex;F:GO:0004842:ubiquitin-protein ligase activity;F:GO:0005515:protein binding;C:GO:0005634:nucleus;P:GO:0006508:proteolysis and peptidolysis;P:GO:0006511:ubiquitin-dependent protein catabolism;P:GO:0006512:ubiquitin cycle;P:GO:0007275:development;P:GO:0007423:sensory organ development;P:GO:0007465:R7 cell fate commitment;P:GO:0007600:sensory perception;P:GO:000…	UPS	ubiquitination	0	sup	37
FBgn0028684	Tbp-1	Tat-binding protein-1	-	endopeptidase activity | inferred from sequence or structural similarity endopeptidase activity | non-traceable author statement ATPase activity | inferred from sequence or structural similarity with SGD_LOCUS:RPT5; SGD:S0005643 endopeptidase activity | inferred from direct assay ATP binding | inferred from electronic annotation ATP-dependent peptidase activity | inferred from electronic annotati…	proteolysis | inferred from direct assay AND inferred from sequence or structural similarity with HUGO:PSMC3; OMIM:186852 AND inferred from sequence or structural similarity with SGD_LOCUS:RPT5; SGD:S0005643 cellular physiological process | inferred from mutant phenotype protein catabolism | inferred from electronic annotation	F:GO:0000166:nucleotide binding;F:GO:0004175:endopeptidase activity;F:GO:0004176:ATP-dependent peptidase activity;F:GO:0004252:serine-type endopeptidase activity;F:GO:0005524:ATP binding;C:GO:0005634:nucleus;C:GO:0005737:cytoplasm;C:GO:0005739:mitochondrion;C:GO:0005829:cytosol;C:GO:0005838:proteasome regulatory particle (sensu Eukaryota);P:GO:0006508:proteolysis and peptidolysis;C:GO:0016021:int…	UPS	others	1	sup	26.5
FBgn0003691	th	thread	-	ubiquitin-protein ligase activity | traceable author statement protein binding | inferred from electronic annotation zinc ion binding | inferred from electronic annotation	anti-apoptosis | inferred from direct assay anti-apoptosis | inferred from genetic interaction with W AND inferred from genetic interaction with rpr apoptosis | inferred from physical interaction with W AND inferred from physical interaction with rpr negative regulation of caspase activity | traceable author statement anti-apoptosis | non-traceable author statement anti-apoptosis | traceable auth…	C:GO:0000151:ubiquitin ligase complex;P:GO:0001719:inhibition of caspase activation;F:GO:0004842:ubiquitin-protein ligase activity;C:GO:0005622:intracellular;P:GO:0006512:ubiquitin cycle;P:GO:0006513:protein monoubiquitination;P:GO:0006915:apoptosis;P:GO:0006916:anti-apoptosis;P:GO:0007275:development;P:GO:0007289:spermatid nuclear differentiation;F:GO:0008270:zinc ion binding;P:GO:0008354:germ c…	UPS	ubiquitination	0	sup	12.5
FBgn0003943	Ubi-p63E	Ubiquitin-63E	-	protein binding | inferred from sequence or structural similarity structural constituent of ribosome | inferred from electronic annotation	cellular physiological process | inferred from mutant phenotype protein modification | inferred from sequence or structural similarity response to heat | inferred from expression pattern ubiquitin cycle | inferred from sequence or structural similarity ubiquitin-dependent protein catabolism | inferred from sequence or structural similarity ATP-dependent proteolysis | non-traceable author statemen…	F:GO:0003735:structural constituent of ribosome;C:GO:0005622:intracellular;C:GO:0005634:nucleus;C:GO:0005840:ribosome;P:GO:0006412:protein biosynthesis;P:GO:0006464:protein modification;P:GO:0009408:response to heat	UPS	ubiquitination	4	sup	6

## Sheet: en 1.5 to 2
FBID	GSYM	GENE_NAME	cellular component (Flybase)	molecular function (Flybase)	biological process (Flybase)	GO_TERM_AND_ID (FLIGHT)	category	subcategory	# OTEs	effect of dsRNA	viability
FBgn0034628	Acox57D-p	acyl-Coenzyme A oxidase at 57D proximal	-	acyl-CoA oxidase activity | inferred from sequence or structural similarity palmitoyl-CoA oxidase activity | inferred from sequence or structural similarity with UniProt:P07872 FAD binding | inferred from electronic annotation acyl-CoA dehydrogenase activity | inferred from electronic annotation	fatty acid beta-oxidation | inferred from electronic annotation electron transport | inferred from electronic annotation	F:GO:0003997:acyl-CoA oxidase activity;C:GO:0005777:peroxisome;P:GO:0006635:fatty acid beta-oxidation;F:GO:0016491:oxidoreductase activity	enzyme		0	en	141
FBgn0000045	Act79B	Actin 79B	-	structural constituent of cytoskeleton | inferred from sequence or structural similarity ATP binding | inferred from electronic annotation protein binding | inferred from electronic annotation	cytoskeleton organization and biogenesis | inferred from sequence or structural similarity	F:GO:0003774:motor activity;F:GO:0005198:structural molecule activity;F:GO:0005200:structural constituent of cytoskeleton;C:GO:0005884:actin filament;P:GO:0007517:muscle development;C:GO:0015629:actin cytoskeleton	cytoskeleton		5	en	105.5
FBgn0000047	Act88F	Actin 88F	-	structural constituent of cytoskeleton | inferred from sequence or structural similarity ATP binding | inferred from electronic annotation protein binding | inferred from electronic annotation	cytoskeleton organization and biogenesis | inferred from sequence or structural similarity	F:GO:0003774:motor activity;F:GO:0005198:structural molecule activity;F:GO:0005200:structural constituent of cytoskeleton;C:GO:0005884:actin filament;P:GO:0007517:muscle development;C:GO:0015629:actin cytoskeleton	cytoskeleton		2	en	113
FBgn0037834	Art1	Arginine methyltransferase 1	-	histone methyltransferase activity | inferred from direct assay protein-arginine omega-N asymmetric methyltransferase activity | inferred from direct assay protein-arginine omega-N monomethyltransferase activity | inferred from direct assay protein-arginine N-methyltransferase activity | inferred from sequence or structural similarity with UniProt:Q63009	histone methylation | inferred from direct assay peptidyl-arginine methylation, to asymmetrical-dimethyl arginine | inferred from direct assay protein amino acid methylation | inferred from electronic annotation	F:GO:0008168:methyltransferase activity;F:GO:0008757:S-adenosylmethionine-dependent methyltransferase activity;F:GO:0016740:transferase activity	enzyme		0	en	106
FBgn0034366	Atg7	Autophagy-specific gene 7	-	binding | inferred from electronic annotation carrier activity | inferred from electronic annotation catalytic activity | inferred from electronic annotation	autophagy | inferred from mutant phenotype intracellular signaling cascade | inferred from electronic annotation protein metabolism | inferred from electronic annotation proteolysis | inferred from electronic annotation signal transduction | inferred from electronic annotation	F:GO:0003824:catalytic activity	others	autophagy	0	en	155
FBgn0025463	Bap60	Brahma associated protein 60kD	-	transcription coactivator activity | inferred by curator from GO:0035060 protein binding | inferred from physical interaction with mor general RNA polymerase II transcription factor activity | inferred from sequence or structural similarity with EMBL:U66620 chromatin binding | inferred from electronic annotation	positive regulation of transcription, DNA-dependent | inferred from direct assay chromatin assembly or disassembly | inferred from electronic annotation	C:GO:0005634:nucleus	transcription	transcription factor	0	en	77.5
FBgn0034583	CG10527		-	farnesoic acid O-methyltransferase activity | inferred from sequence or structural similarity with EMBL:U25845	-	farnesoic acid O-methyltransferase activity	enzyme		2	en	99.5
FBgn0037200	CG11109		-	rRNA methyltransferase activity | inferred from sequence or structural similarity with SGD_LOCUS:YNA1; SGD:S0005005 nucleic acid binding | inferred from electronic annotation	rRNA metabolism | inferred from electronic annotation	F:GO:0003723:RNA binding;F:GO:0008757:S-adenosylmethionine-dependent methyltransferase activity	nucleic acid	nucleic acid metabolism	0	en	101.5
FBgn0031837	CG11320		-	-	cell adhesion | inferred from sequence or structural similarity with EMBL:AF041082 cell-cell adhesion | inferred from electronic annotation signal transduction | inferred from electronic annotation	cell adhesion, signal transduction	signalling		3	en	108
FBgn0035024	CG11414		-	nucleic acid binding | inferred from electronic annotation protein binding | inferred from electronic annotation zinc ion binding | inferred from electronic annotation	-	C:GO:0000151:ubiquitin ligase complex;F:GO:0003676:nucleic acid binding;F:GO:0004842:ubiquitin-protein ligase activity;C:GO:0005634:nucleus;P:GO:0006512:ubiquitin cycle;F:GO:0008270:zinc ion binding;P:GO:0016567:protein ubiquitination	UPS	ubiquitination	1	en	124.5
FBgn0032163	CG13125		-	protein phosphatase type 1 regulator activity | inferred from sequence or structural similarity with UniProt:P22194	-	protein phosphatase type 1 regulator activity	signalling		0	en	96
FBgn0031060	CG14231		-	metallopeptidase activity | inferred from electronic annotation peptidase activity | inferred from electronic annotation O-sialoglycoprotein endopeptidase activity | inferred from electronic annotation zinc ion binding | inferred from electronic annotation	protein metabolism | inferred from electronic annotation proteolysis | inferred from electronic annotation	P:GO:0006508:proteolysis and peptidolysis;F:GO:0008270:zinc ion binding;F:GO:0008450:O-sialoglycoprotein endopeptidase activity	proteolysis		1	en	108.5
FBgn0033054	CG14591		-	-	-	none	unknown		0	en	113
FBgn0037986	CG14736		-	structural constituent of cytoskeleton | inferred from electronic annotation	cytoskeleton organization and biogenesis | inferred from electronic annotation	C:GO:0016020:membrane;C:GO:0016021:integral to membrane	cytoskeleton		4	en	125.5
FBgn0031144	CG1529		-	nucleic acid binding | inferred from electronic annotation zinc ion binding | inferred from electronic annotation	-	F:GO:0003676:nucleic acid binding;C:GO:0005634:nucleus;F:GO:0008270:zinc ion binding	nucleic acid	nucleic acid binding	4	en	134.5
FBgn0037713	CG16790		-	-	-	none	unknown		0	en	121
FBgn0036552	CG17028		-	inositol-1(or 4)-monophosphatase activity | non-traceable author statement inositol-1(or 4)-monophosphatase activity | inferred from sequence or structural similarity with UniProt:O55023	dephosphorylation | non-traceable author statement intracellular signaling cascade | inferred from electronic annotation phospholipid metabolism | inferred from electronic annotation	F:GO:0004437:inositol or phosphatidylinositol phosphatase activity;F:GO:0016787:hydrolase activity	signalling		2	en	125
FBgn0033837	CG17034		-	ATPase activity, coupled to transmembrane movement of ions, phosphorylative mechanism | inferred from sequence or structural similarity with EMBL:AF067820; protein_id:AAD34706.1 hydrolase activity, acting on acid anhydrides, catalyzing transmembrane movement of substances | inferred from electronic annotation ATP binding | inferred from electronic annotation	cation transport | inferred from electronic annotation lipid metabolism | inferred from electronic annotation lipid transport | inferred from electronic annotation	F:GO:0000287:magnesium ion binding;F:GO:0003824:catalytic activity;F:GO:0005524:ATP binding;P:GO:0006812:cation transport;P:GO:0008152:metabolism;F:GO:0015662:ATPase activity, coupled to transmembrane movement of ions, phosphorylative mechanism;C:GO:0016020:membrane;C:GO:0016021:integral to membrane;F:GO:0016787:hydrolase activity;F:GO:0016887:ATPase activity	channel/transporter		0	en	97.5
FBgn0032032	CG17294		-	4-nitrophenylphosphatase activity | inferred from sequence or structural similarity with EMBL:U97001	metabolism | inferred from electronic annotation	F:GO:0003824:catalytic activity;P:GO:0008152:metabolism;F:GO:0016787:hydrolase activity	enzyme		0	en	115.5
FBgn0039959	CG17514		-	translation activator activity | inferred from sequence or structural similarity with SGD_LOCUS:GCN1; SGD:S0003163 kinase regulator activity | inferred from electronic annotation	regulation of translation | inferred from electronic annotation	kinase regulator activity, translation activator activity, regulation of translation	translation		0	en	100.5
FBgn0034883	CG17664		-	water channel activity | inferred from sequence or structural similarity with EMBL:X97159; protein_id:CAA65799 binding | inferred from electronic annotation carrier activity | inferred from electronic annotation	cell homeostasis | inferred from electronic annotation transport | inferred from electronic annotation	F:GO:0005215:transporter activity;P:GO:0006810:transport;C:GO:0016020:membrane;C:GO:0016021:integral to membrane	channel/transporter		0	en	52.39
FBgn0036374	CG17689		-	-	-	none	unknown		0	en	120
FBgn0035432	CG17723		-	zinc ion transporter activity | inferred from sequence or structural similarity with UniProt:Q60738	cation transport | inferred from electronic annotation	P:GO:0006812:cation transport;F:GO:0008324:cation transporter activity;C:GO:0016020:membrane	channel/transporter		34	en	111
FBgn0023537	CG17896		-	methylmalonate-semialdehyde dehydrogenase (acylating) activity | inferred from sequence or structural similarity methylmalonate-semialdehyde dehydrogenase (acylating) activity | inferred from sequence or structural similarity with UniProt:Q02253 methylmalonate-semialdehyde dehydrogenase (acylating) activity | inferred from sequence or structural similarity with UniProt:Q02252	pyrimidine base metabolism | inferred from sequence or structural similarity with UniProt:Q02252 valine metabolism | inferred from sequence or structural similarity with UniProt:Q02252 amino acid catabolism | inferred from electronic annotation	F:GO:0004491:methylmalonate-semialdehyde dehydrogenase (acylating) activity;P:GO:0006573:valine metabolism;P:GO:0008152:metabolism;F:GO:0016491:oxidoreductase activity	enzyme		1	en	100
FBgn0031359	CG18317		-	carrier activity | inferred from sequence or structural similarity binding | inferred from electronic annotation	transport | inferred from electronic annotation mitochondrial transport | inferred from electronic annotation	F:GO:0005488:binding;C:GO:0005739:mitochondrion;C:GO:0005743:mitochondrial inner membrane;P:GO:0006810:transport;P:GO:0006839:mitochondrial transport;C:GO:0016020:membrane;C:GO:0016021:integral to membrane	mitochondria		0	en	134.5
FBgn0032979	CG1832		-	transcription regulator activity | inferred from electronic annotation nucleic acid binding | inferred from electronic annotation zinc ion binding | inferred from electronic annotation	cell proliferation | inferred from electronic annotation nucleobase, nucleoside, nucleotide and nucleic acid metabolism | inferred from electronic annotation regulation of transcription from RNA polymerase II promoter | inferred from electronic annotation transcription from RNA polymerase II promoter | inferred from electronic annotation	F:GO:0003676:nucleic acid binding;C:GO:0005634:nucleus;F:GO:0008270:zinc ion binding	transcription	transcription factor	1	en	99.5
FBgn0033860	CG18369		-	metallopeptidase activity | inferred from electronic annotation aminopeptidase activity | inferred from electronic annotation	mesoderm development | inferred from expression pattern proteolysis | inferred from electronic annotation	F:GO:0004177:aminopeptidase activity;C:GO:0005622:intracellular;P:GO:0006508:proteolysis and peptidolysis;P:GO:0007498:mesoderm development;F:GO:0008233:peptidase activity;F:GO:0016787:hydrolase activity;F:GO:0030145:manganese ion binding	proteolysis		2	en	128
FBgn0039691	CG1972		-	endoribonuclease activity | inferred from electronic annotation poly(A) binding | inferred from electronic annotation	mRNA cleavage | inferred from sequence or structural similarity with EMBL:AF017269 mRNA cleavage | inferred from sequence or structural similarity with protein_id:AAF00224 mRNA polyadenylylation | inferred from sequence or structural similarity with protein_id:AAF00224 histone mRNA 3'-end processing | inferred from electronic annotation	endoribonuclease activity, poly(A) binding, histone mRNA 3'-end processing, mRNA cleavage , mRNA polyadenylylation	RNA processing	others	1	en	101.5
FBgn0030319	CG2533		-	-	-	none	unknown		1	en	91
FBgn0031645	CG3036		-	sodium:phosphate symporter activity | inferred from sequence or structural similarity with UniProt:O00624	phosphate transport | inferred from sequence or structural similarity with UniProt:O00624 carbohydrate metabolism | inferred from electronic annotation carbohydrate transport | inferred from electronic annotation cation transport | inferred from electronic annotation extracellular transport | inferred from electronic annotation phosphate metabolism | inferred from electronic annotation	F:GO:0005215:transporter activity;P:GO:0006810:transport;C:GO:0016021:integral to membrane	channel/transporter		0	en	115
FBgn0051064	CG31064		-	zinc ion binding | inferred from electronic annotation	endocytosis | inferred from electronic annotation intracellular protein transport | inferred from electronic annotation	F:GO:0008270:zinc ion binding	transport	protein transport	1	en	93.5
FBgn0051548	CG31548		-	oxidoreductase activity | inferred from sequence or structural similarity with EMBL:AY064123.1; protein_id:AAL85624	metabolism | inferred from electronic annotation	P:GO:0008152:metabolism;F:GO:0016491:oxidoreductase activity	enzyme		2	en	120.5
FBgn0051638	CG31638		-	-	-	none	unknown		26	en	124.5
FBgn0052602	CG32602		-	receptor activity | inferred from electronic annotation	cell adhesion | inferred from electronic annotation defense response | inferred from electronic annotation	receptor activity, cell adhesion, defense response	signalling		0	en	154.5
FBgn0052671	CG32671		-	GTPase activity | inferred from sequence or structural similarity with UniProt:P51153 ATP binding | inferred from electronic annotation GTP binding | inferred from electronic annotation transcription factor binding | inferred from electronic annotation	intracellular protein transport | inferred from electronic annotation regulation of exocytosis | inferred from electronic annotation regulation of transcription, DNA-dependent | inferred from electronic annotation small GTPase mediated signal transduction | inferred from electronic annotation	P:GO:0000160:two-component signal transduction system (phosphorelay);F:GO:0003677:DNA binding;F:GO:0005525:GTP binding;P:GO:0006355:regulation of transcription, DNA-dependent;P:GO:0007264:small GTPase mediated signal transduction;P:GO:0015031:protein transport	transport	protein transport	2	en	90.5
FBgn0035995	CG3529		-	receptor binding | inferred from electronic annotation transporter activity | inferred from electronic annotation	intracellular protein transport | inferred from electronic annotation signal transduction | inferred from electronic annotation	C:GO:0005795:Golgi stack;P:GO:0006886:intracellular protein transport;P:GO:0006891:intra-Golgi transport;F:GO:0008565:protein transporter activity	transport	protein transport	2	en	122
FBgn0037026	CG3634		-	-	-	none	unknown		0	en	89.5
FBgn0031238	CG3645		-	-	-	P:GO:0008033:tRNA processing;F:GO:0016491:oxidoreductase activity;F:GO:0050660:FAD binding	enzyme		0	en	117.5
FBgn0035044	CG3663		-	-	-	F:GO:0003824:catalytic activity;P:GO:0008152:metabolism	enzyme		0	en	116.5
FBgn0038765	CG4424		-	transcription regulator activity | inferred from electronic annotation nucleic acid binding | inferred from electronic annotation zinc ion binding | inferred from electronic annotation	nucleobase, nucleoside, nucleotide and nucleic acid metabolism | inferred from electronic annotation regulation of transcription from RNA polymerase II promoter | inferred from electronic annotation transcription from RNA polymerase II promoter | inferred from electronic annotation	F:GO:0003676:nucleic acid binding;C:GO:0005634:nucleus;F:GO:0008270:zinc ion binding	transcription	transcription factor	0	en	114.5
FBgn0031898	CG4567		-	translation elongation factor activity | inferred from sequence or structural similarity with UniProt:Q07803 translation elongation factor activity | non-traceable author statement GTP binding | inferred from electronic annotation	translational elongation | inferred from sequence or structural similarity with UniProt:Q07803 translational elongation | non-traceable author statement	F:GO:0003746:translation elongation factor activity;F:GO:0005525:GTP binding;C:GO:0005739:mitochondrion;P:GO:0006412:protein biosynthesis;P:GO:0006414:translational elongation	translation		0	en	108.5
FBgn0032160	CG4598		-	dodecenoyl-CoA delta-isomerase activity | inferred from sequence or structural similarity with UniProt:P23965 hydro-lyase activity | inferred from electronic annotation	fatty acid beta-oxidation | inferred from electronic annotation	F:GO:0003824:catalytic activity;P:GO:0008152:metabolism	enzyme		3	en	112
FBgn0035016	CG4612		-	mRNA binding | inferred from sequence or structural similarity poly(A) binding | inferred from sequence or structural similarity with SGD_LOCUS:PAB1; SGD:S0000967 nucleotide binding | inferred from electronic annotation	histone mRNA 3'-end processing | inferred from electronic annotation	F:GO:0003676:nucleic acid binding	RNA processing	others	7	en	101.5
FBgn0039561	CG4963		-	carrier activity | inferred from sequence or structural similarity binding | inferred from electronic annotation	transport | inferred from electronic annotation	F:GO:0005488:binding;C:GO:0005743:mitochondrial inner membrane;P:GO:0006810:transport;C:GO:0016020:membrane;C:GO:0016021:integral to membrane	mitochondria		27	en	95.5
FBgn0039553	CG5017		-	-	nucleosome assembly | inferred from sequence or structural similarity with SGD_LOCUS:NAP1; SGD:S0001756 protein complex assembly | inferred from electronic annotation	C:GO:0005634:nucleus;P:GO:0006334:nucleosome assembly	others	micellaneous	0	en	147
FBgn0036570	CG5222		-	-	mRNA cleavage | inferred from sequence or structural similarity with protein_id:BAA91867 mRNA polyadenylylation | inferred from sequence or structural similarity with protein_id:BAA91867	mRNA cleavage, mRNA polyadenylylation	RNA processing	others	0	en	98.5
FBgn0031327	CG5397		-	sterol O-acyltransferase activity | inferred from sequence or structural similarity with EMBL:S73751; protein_id:AAC60631.2 hydrolase activity, acting on ester bonds | inferred from electronic annotation	defense response | inferred from electronic annotation ectoderm development | inferred from electronic annotation	F:GO:0003824:catalytic activity	enzyme		1	en	125.5
FBgn0032486	CG5705		-	translation release factor activity, codon specific | inferred from sequence or structural similarity with SGD_LOCUS:MRF1; SGD:S0003111 translation release factor activity, codon specific | inferred from sequence or structural similarity with UniProt:O75570	translational termination | inferred from sequence or structural similarity with SGD_LOCUS:MRF1; SGD:S0003111 translational termination | inferred from sequence or structural similarity with UniProt:O75570	F:GO:0003747:translation release factor activity;C:GO:0005739:mitochondrion;P:GO:0006412:protein biosynthesis;P:GO:0006415:translational termination	translation		1	en	129
FBgn0038349	CG6045		-	xanthine dehydrogenase activity | inferred from sequence or structural similarity with MGD:Xdh; MGI:MGI:98973 electron carrier activity | inferred from electronic annotation iron ion binding | inferred from electronic annotation metal ion binding | inferred from electronic annotation	defense response | inferred from electronic annotation oxygen and reactive oxygen species metabolism | inferred from electronic annotation purine base metabolism | inferred from electronic annotation electron transport | inferred from electronic annotation	F:GO:0005489:electron transporter activity;F:GO:0005506:iron ion binding;P:GO:0006118:electron transport;F:GO:0016491:oxidoreductase activity	enzyme		1	en	126
FBgn0032445	CG6153		-	-	-	none	unknown		0	en	123.5
FBgn0038065	CG6359		-	phosphoinositide binding | inferred from electronic annotation protein binding | inferred from electronic annotation	intracellular protein transport | inferred from sequence or structural similarity with EMBL:AF062484 protein targeting | inferred from electronic annotation intracellular signaling cascade | inferred from electronic annotation	P:GO:0006810:transport;P:GO:0007242:intracellular signaling cascade;P:GO:0015031:protein transport	signalling		1	en	112.5
FBgn0039431	CG6490		-	-	-	F:GO:0005515:protein binding;P:GO:0007155:cell adhesion;C:GO:0016020:membrane	others	micellaneous	0	en	113.5
FBgn0082831	CG6525		-	transcription factor activity | inferred from sequence or structural similarity with EMBL:D87685; protein_id:BAA13438 protein binding | inferred from electronic annotation zinc ion binding | inferred from electronic annotation	regulation of transcription | inferred from sequence or structural similarity with EMBL:D87685; protein_id:BAA13438 regulation of transcription, DNA-dependent | inferred from electronic annotation	protein binding , transcription factor activity, zinc ion binding, regulation of transcription, regulation of transcription, DNA-dependent	transcription	transcription factor	?	en	89
FBgn0038916	CG6560		-	GTPase activity | inferred from sequence or structural similarity with UniProt:P37996 GTP binding | inferred from electronic annotation	cell surface receptor linked signal transduction | inferred from electronic annotation intracellular protein transport | inferred from electronic annotation regulation of exocytosis | inferred from electronic annotation rRNA processing | inferred from electronic annotation ribosome biogenesis | inferred from electronic annotation small GTPase mediated signal transduction | inferred from electroni…	F:GO:0005525:GTP binding;C:GO:0005794:Golgi apparatus;P:GO:0006810:transport;P:GO:0007264:small GTPase mediated signal transduction;P:GO:0015031:protein transport	signalling		0	en	116.5
FBgn0036967	CG6597		-	-	-	none	unknown		0	en	119.5
FBgn0030982	CG7423		-	-	-	none	unknown		0	en	136
FBgn0037146	CG7470		-	delta1-pyrroline-5-carboxylate synthetase activity | inferred from sequence or structural similarity with UniProt:Q9Z110 glutamate 5-kinase activity | inferred from sequence or structural similarity with UniProt:Q9Z110 glutamate-5-semialdehyde dehydrogenase activity | inferred from sequence or structural similarity with UniProt:Q9Z110 delta1-pyrroline-5-carboxylate synthetase activity | inferred …	proline biosynthesis | inferred from sequence or structural similarity with UniProt:Q9Z110 proline biosynthesis | inferred from sequence or structural similarity with UniProt:P54886	F:GO:0003824:catalytic activity;F:GO:0004349:glutamate 5-kinase activity;F:GO:0004350:glutamate-5-semialdehyde dehydrogenase activity;C:GO:0005737:cytoplasm;P:GO:0006561:proline biosynthesis;P:GO:0008652:amino acid biosynthesis	enzyme		0	en	128.5
FBgn0032026	CG7627		-	ATPase activity, coupled to transmembrane movement of substances | inferred from sequence or structural similarity with EMBL:AF071202 transporter activity | inferred from sequence or structural similarity with EMBL:Z49144 xenobiotic-transporting ATPase activity | inferred from sequence or structural similarity with EMBL:Z49144 ATP binding | inferred from electronic annotation	defense response | inferred from electronic annotation extracellular transport | inferred from electronic annotation response to toxin | inferred from electronic annotation	F:GO:0000166:nucleotide binding;F:GO:0005524:ATP binding;P:GO:0006810:transport;C:GO:0016021:integral to membrane;F:GO:0016887:ATPase activity;F:GO:0017111:nucleoside-triphosphatase activity;F:GO:0042626:ATPase activity, coupled to transmembrane movement of substances	channel/transporter		1	en	114.5
FBgn0036496	CG7804		-	mRNA binding | inferred from sequence or structural similarity transcription regulator activity | inferred from electronic annotation nucleotide binding | inferred from electronic annotation	nuclear mRNA splicing, via spliceosome | inferred from electronic annotation regulation of transcription from RNA polymerase II promoter | inferred from electronic annotation	F:GO:0003676:nucleic acid binding	RNA processing	splicing	0	en	125
FBgn0030658	CG7872		-	heat shock protein binding | inferred from electronic annotation	-	P:GO:0006457:protein folding;F:GO:0031072:heat shock protein binding;F:GO:0051082:unfolded protein binding	Others	protein folding	1	en	120.5
FBgn0031010	CG8028		-	monocarboxylic acid transporter activity | inferred from sequence or structural similarity with NCBI_gi:4759118	-	P:GO:0006810:transport;C:GO:0016021:integral to membrane	channel/transporter		0	en	125
FBgn0036020	CG8336		-	isomerase activity | inferred from electronic annotation binding | inferred from electronic annotation	defense response | inferred from electronic annotation intracellular protein transport | inferred from electronic annotation protein folding | inferred from electronic annotation protein metabolism | inferred from electronic annotation protein targeting | inferred from electronic annotation	F:GO:0003755:peptidyl-prolyl cis-trans isomerase activity;F:GO:0005488:binding;P:GO:0006457:protein folding;F:GO:0016853:isomerase activity	Others	protein folding	0	en	122.5
FBgn0033911	CG8394		-	gamma-aminobutyric acid:hydrogen symporter activity | inferred from sequence or structural similarity with EMBL:AF030253	amino acid metabolism | inferred from electronic annotation amino acid transport | inferred from electronic annotation	F:GO:0005279:amino acid-polyamine transporter activity;P:GO:0006810:transport;P:GO:0006865:amino acid transport;C:GO:0016020:membrane;C:GO:0016021:integral to membrane	channel/transporter		0	en	99
FBgn0039394	CG8966		-	sodium:iodide symporter activity | inferred from sequence or structural similarity with EMBL:D87920; protein_id:BAA24835 cation transporter activity | inferred from electronic annotation	cation transport | inferred from electronic annotation coenzyme metabolism | inferred from electronic annotation extracellular transport | inferred from electronic annotation prosthetic group metabolism | inferred from electronic annotation	F:GO:0005215:transporter activity;P:GO:0006810:transport;C:GO:0016020:membrane	channel/transporter		1	en	119
FBgn0032057	CG9287		-	carboxylesterase activity | inferred from sequence or structural similarity with EMBL:AB016720; protein_id:BAA32385	-	F:GO:0003824:catalytic activity	enzyme		1	en	137.5
FBgn0010434	cora	coracle	septate junction	cytoskeletal protein binding | inferred from sequence or structural similarity structural constituent of cytoskeleton | inferred from electronic annotation actin binding | inferred from electronic annotation	embryonic morphogenesis | inferred from mutant phenotype dorsal closure | traceable author statement embryonic cuticle biosynthesis (sensu Insecta) ; GO:0008362 | traceable author statement salivary gland morphogenesis | traceable author statement septate junction assembly | traceable author statement protein targeting to membrane | traceable author statement regulation of tracheal tube size | in…	F:GO:0003779:actin binding;F:GO:0005198:structural molecule activity;F:GO:0005488:binding;F:GO:0005554:molecular function unknown;C:GO:0005737:cytoplasm;C:GO:0005856:cytoskeleton;C:GO:0005918:septate junction;P:GO:0006612:protein-membrane targeting;P:GO:0007163:establishment and/or maintenance of cell polarity;P:GO:0007275:development;P:GO:0007391:dorsal closure;P:GO:0007435:salivary gland morpho…	cytoskeleton		24	en	111.5
FBgn0013763	Chit	Chitinase-like	-	chitinase activity | non-traceable author statement chitinase activity | inferred from sequence or structural similarity with EMBL:U29615; protein_id:AAC50246.1 hydrolase activity, hydrolyzing N-glycosyl compounds | inferred from electronic annotation	cuticle chitin catabolism | non-traceable author statement cuticle chitin catabolism | inferred from sequence or structural similarity with EMBL:U29615; protein_id:AAC50246.1 cell-cell signaling | inferred from electronic annotation signal transduction | inferred from electronic annotation	F:GO:0004568:chitinase activity;P:GO:0006036:cuticle chitin catabolism;P:GO:0007275:development;P:GO:0008152:metabolism;F:GO:0016787:hydrolase activity	enzyme		0	en	92.5
FBgn0031694	Cyp4ac2		-	electron carrier activity | non-traceable author statement heme binding | inferred from electronic annotation iron ion binding | inferred from electronic annotation monooxygenase activity | inferred from electronic annotation	hormone metabolism | non-traceable author statement insecticide catabolism | non-traceable author statement steroid metabolism | inferred from electronic annotation electron transport | inferred from electronic annotation	F:GO:0004497:monooxygenase activity;C:GO:0005783:endoplasmic reticulum;C:GO:0005792:microsome;P:GO:0006118:electron transport;C:GO:0016020:membrane;F:GO:0016491:oxidoreductase activity	enzyme		1	en	106.5
FBgn0020305	dbe	dribble	-	mRNA binding | inferred from electronic annotation	rRNA processing | inferred from mutant phenotype	F:GO:0003676:nucleic acid binding;P:GO:0006355:regulation of transcription, DNA-dependent;P:GO:0006364:rRNA processing	RNA processing	others	0	en	136
FBgn0011766	E2f	E2F transcription factor	-	DNA binding | inferred from direct assay RNA polymerase II transcription factor activity | inferred from direct assay protein binding | inferred from physical interaction with Rbf RNA polymerase II transcription factor activity | non-traceable author statement transcriptional activator activity | traceable author statement transcription factor activity | inferred from electronic annotation	regulation of progression through cell cycle | inferred from mutant phenotype regulation of progression through cell cycle | non-traceable author statement positive regulation of cell proliferation | non-traceable author statement positive regulation of nurse cell apoptosis | inferred from mutant phenotype DNA endoreduplication | inferred from genetic interaction with CycE AND inferred from mutan…	P:GO:0000074:regulation of cell cycle;P:GO:0000082:G1/S transition of mitotic cell cycle;F:GO:0003677:DNA binding;F:GO:0003700:transcription factor activity;F:GO:0003702:RNA polymerase II transcription factor activity;C:GO:0005634:nucleus;C:GO:0005667:transcription factor complex;P:GO:0006350:transcription;P:GO:0006355:regulation of transcription, DNA-dependent;P:GO:0007275:development;P:GO:00073…	transcription	transcription factor	0	en	142
FBgn0020443	Elf	Ef1[alpha]-like factor	-	translation release factor activity | inferred from sequence or structural similarity with SGD_LOCUS:SUP35; SGD:S0002579 translation termination factor activity | inferred from sequence or structural similarity with SGD_LOCUS:SUP35; SGD:S0002579 translation release factor activity | non-traceable author statement translation termination factor activity | inferred from sequence or structural simil…	translational termination | inferred from sequence or structural similarity with SGD_LOCUS:SUP35; SGD:S0002579 translational termination | non-traceable author statement translational termination | inferred from sequence or structural similarity translational termination | inferred from mutant phenotype regulation of translation | inferred from electronic annotation	F:GO:0003746:translation elongation factor activity;F:GO:0003747:translation release factor activity;F:GO:0003924:GTPase activity;F:GO:0005525:GTP binding;C:GO:0005829:cytosol;P:GO:0006412:protein biosynthesis;P:GO:0006415:translational termination	translation		1	en	133
FBgn0000320	eya	eyes absent	nucleus	hydrolase activity | non-traceable author statement protein tyrosine phosphatase activity | inferred from direct assay lipid phosphatase activity | inferred from direct assay nucleotide phosphatase activity | inferred from direct assay protein serine/threonine phosphatase activity | inferred from direct assay phosphopantetheine binding | inferred from electronic annotation	eye-antennal disc morphogenesis | inferred from mutant phenotype gonad development | non-traceable author statement Bolwig's organ morphogenesis | inferred from mutant phenotype negative regulation of cell fate specification | inferred from mutant phenotype spermatogenesis | inferred from mutant phenotype protein amino acid dephosphorylation | inferred from direct assay eye photoreceptor developm…	F:GO:0000287:magnesium ion binding;P:GO:0001744:optic placode formation (sensu Endopterygota);P:GO:0001746:Bolwig`s organ morphogenesis;F:GO:0003824:catalytic activity;F:GO:0004721:phosphoprotein phosphatase activity;F:GO:0004725:protein tyrosine phosphatase activity;C:GO:0005634:nucleus;P:GO:0006350:transcription;P:GO:0006355:regulation of transcription, DNA-dependent;P:GO:0006470:protein amino …	signalling		0	en	84.5
FBgn0001098	Gdh	Glutamate dehydrogenase	-	glutamate dehydrogenase [NAD(P)+] activity | inferred from direct assay glutamate dehydrogenase [NAD(P)+] activity | inferred from sequence or structural similarity with MGD:Glud; MGI:MGI:95753 glutamate dehydrogenase [NAD(P)+] activity | inferred from sequence or structural similarity with UniProt:P00367 AND inferred from sequence or structural similarity with UniProt:P49448	sperm storage | traceable author statement glutamate catabolism to 2-oxoglutarate | inferred from sequence or structural similarity with UniProt:P00367 AND inferred from sequence or structural similarity with UniProt:P49448	F:GO:0004353:glutamate dehydrogenase [NAD(P)+] activity;F:GO:0005524:ATP binding;F:GO:0005525:GTP binding;C:GO:0005739:mitochondrion;P:GO:0006520:amino acid metabolism;F:GO:0016491:oxidoreductase activity;P:GO:0046693:sperm storage	mitochondria		3	en	129.5
FBgn0063498	GstE2	Glutathione S transferase E2	-	glutathione transferase activity | inferred from sequence or structural similarity with EMBL:U66342	defense response | inferred from electronic annotation response to toxin | inferred from electronic annotation	F:GO:0016740:transferase activity	enzyme		1	en	115.5
FBgn0038295	Gyc88E	Guanylyl cyclase at 88E	-	guanylate cyclase activity | non-traceable author statement guanylate cyclase activity | inferred from direct assay guanylate cyclase activity | inferred from sequence or structural similarity with EMBL:AF064514 guanylate cyclase activity | inferred from sequence or structural similarity with EMBL:AF064514; protein_id:AAD0983 ATP binding | inferred from electronic annotation DNA binding | inferre…	cGMP biosynthesis | inferred by curator from GO:0004383 G-protein coupled receptor protein signaling pathway | inferred from electronic annotation cell homeostasis | inferred from electronic annotation cyclic nucleotide metabolism | inferred from electronic annotation nitric oxide mediated signal transduction | inferred from electronic annotation ATP synthesis coupled proton transport | inferred …	F:GO:0004383:guanylate cyclase activity;P:GO:0007242:intracellular signaling cascade	signalling		1	en	97
FBgn0013981	His4r	Histone H4 replacement	-	DNA binding | non-traceable author statement	chromatin assembly or disassembly | non-traceable author statement nucleosome assembly | inferred from electronic annotation	C:GO:0000786:nucleosome;F:GO:0003677:DNA binding;C:GO:0005634:nucleus;C:GO:0005694:chromosome;P:GO:0006334:nucleosome assembly;P:GO:0007001:chromosome organization and biogenesis (sensu Eukaryota)	transcription	general	0	en	92
FBgn0019972	Ice	Ice	-	caspase activity | inferred from sequence or structural similarity with HUGO:CASP3; OMIM:600636 AND inferred from sequence or structural similarity with HUGO:CASP6; OMIM:601532 caspase activity | traceable author statement caspase activity | non-traceable author statement caspase activity | inferred from direct assay	apoptosis | non-traceable author statement apoptosis | traceable author statement regulation of retinal programmed cell death | non-traceable author statement proteolysis | traceable author statement proteolysis | inferred from electronic annotation	P:GO:0006508:proteolysis and peptidolysis;P:GO:0006915:apoptosis;F:GO:0008233:peptidase activity;F:GO:0008234:cysteine-type peptidase activity;F:GO:0016787:hydrolase activity;F:GO:0030693:caspase activity;P:GO:0046668:regulation of retinal programmed cell death	others	apoptosis	1	en	115.5
FBgn0001297	kay	kayak	-	DNA binding | inferred from direct assay RNA polymerase II transcription factor activity | inferred from direct assay transcription factor activity | traceable author statement transcription factor binding | traceable author statement protein binding | inferred from physical interaction with Cka specific RNA polymerase II transcription factor activity | non-traceable author statement transcriptio…	central nervous system development | inferred from mutant phenotype head involution | inferred from mutant phenotype midgut development | inferred from mutant phenotype JNK cascade | non-traceable author statement dorsal closure | traceable author statement imaginal disc fusion, thorax closure | traceable author statement follicle cell migration (sensu Insecta) ; GO:0007297 | inferred from mutant…	P:GO:0001736:establishment of planar polarity;F:GO:0003677:DNA binding;F:GO:0003700:transcription factor activity;F:GO:0003702:RNA polymerase II transcription factor activity;C:GO:0005634:nucleus;C:GO:0005737:cytoplasm;P:GO:0006350:transcription;P:GO:0006355:regulation of transcription, DNA-dependent;P:GO:0007254:JNK cascade;P:GO:0007297:follicle cell migration (sensu Insecta);P:GO:0007391:dorsal…	transcription	transcription factor	0	en	105
FBgn0001323	knrl	knirps-like	-	ligand-dependent nuclear receptor activity | inferred from sequence or structural similarity with UniProt:Q60674 transcription factor activity | inferred from sequence or structural similarity with UniProt:Q60674 ligand-dependent nuclear receptor activity | non-traceable author statement sequence-specific DNA binding | inferred from electronic annotation zinc ion binding | inferred from electroni…	regulation of mitosis | inferred from mutant phenotype tracheal epithelial cell migration (sensu Insecta) ; GO:0007427 | traceable author statement branched duct epithelial cell fate determination (sensu Insecta) ; GO:0046845 | traceable author statement regulation of tracheal tube size | traceable author statement regulation of transcription from RNA polymerase II promoter | inferred from electr…	F:GO:0003677:DNA binding;F:GO:0003700:transcription factor activity;F:GO:0004872:receptor activity;F:GO:0004879:ligand-dependent nuclear receptor activity;C:GO:0005634:nucleus;P:GO:0006350:transcription;P:GO:0006355:regulation of transcription, DNA-dependent;P:GO:0007088:regulation of mitosis;P:GO:0007275:development;P:GO:0007424:tracheal system development (sensu Insecta);P:GO:0007427:tracheal e…	transcription	transcription factor	76	en	120.5
FBgn0020647	KrT95D	Krueppel target at 95D	-	-	protein targeting to Golgi | inferred from sequence or structural similarity with UniProt:O88588	protein targeting to Golgi	others	micellaneous	1	en	160
FBgn0014343	mirr	mirror	-	protein binding | inferred from sequence or structural similarity with caup transcriptional activator activity | inferred from sequence or structural similarity with caup AND inferred from sequence or structural similarity with exd transcription factor activity | inferred from sequence or structural similarity with InterPro:IPR001356 transcription factor activity | non-traceable author statement …	embryonic development (sensu Insecta) ; GO:0001700 | inferred from expression pattern AND inferred from mutant phenotype equator specification | inferred from mutant phenotype positive regulation of transcription | inferred from sequence or structural similarity with caup AND inferred from sequence or structural similarity with exd peripheral nervous system development | inferred from mutant phen…	P:GO:0001700:embryonic development (sensu Insecta);F:GO:0003677:DNA binding;F:GO:0003700:transcription factor activity;C:GO:0005634:nucleus;P:GO:0006355:regulation of transcription, DNA-dependent;P:GO:0007422:peripheral nervous system development;P:GO:0007476:wing morphogenesis;P:GO:0045317:equator specification;P:GO:0045449:regulation of transcription	transcription	transcription factor	24	en	145.5
FBgn0027786	Mtch	Mitochondrial carrier homolog 1	-	carrier activity | non-traceable author statement binding | inferred from electronic annotation	transport | inferred from electronic annotation	F:GO:0005488:binding;P:GO:0006810:transport;C:GO:0016020:membrane;C:GO:0016021:integral to membrane	channel/transporter		0	en	136
FBgn0017565	Nacalpha	Nascent polypeptide associated complex protein alpha subunit	-	protein binding | inferred from physical interaction with bic	oogenesis (sensu Insecta) ; GO:0009993 | inferred from mutant phenotype regulation of pole plasm oskar mRNA localization | inferred from mutant phenotype	protein binding , oogenesis (sensu Insecta) , regulation of pole plasm oskar mRNS localization	development		2	en	72.5
FBgn0010352	Nc73EF	Neural conserved at 73EF	-	oxoglutarate dehydrogenase (succinyl-transferring) activity | inferred from sequence or structural similarity with SGD_LOCUS:KGD1; SGD:S0001387 AND inferred from sequence or structural similarity with UniProt:Q02218 oxoglutarate dehydrogenase (succinyl-transferring) activity | inferred from sequence or structural similarity with SGD_LOCUS:KGD1; SGD:S000001387 oxoglutarate dehydrogenase (succinyl-…	tricarboxylic acid cycle | inferred from sequence or structural similarity with UniProt:Q02218 glycolysis | inferred from electronic annotation	C:GO:0005739:mitochondrion;P:GO:0006096:glycolysis;P:GO:0008152:metabolism;F:GO:0016491:oxidoreductase activity;F:GO:0016624:oxidoreductase activity, acting on the aldehyde or oxo group of donors, disulfide as acceptor	mitochondria		1	en	116.5
FBgn0036736	Nedd4		-	ubiquitin-protein ligase activity | inferred from sequence or structural similarity with MGD:Nedd4; MGI:MGI:97297	axon guidance | traceable author statement protein ubiquitination | non-traceable author statement proteolysis | inferred from electronic annotation	F:GO:0004842:ubiquitin-protein ligase activity;C:GO:0005622:intracellular;P:GO:0006464:protein modification;P:GO:0006512:ubiquitin cycle;P:GO:0016567:protein ubiquitination;F:GO:0016874:ligase activity	UPS	ubiquitination	0	en	111
FBgn0037872	nocturnin	nocturnin	-	nucleic acid binding | inferred from electronic annotation	-	nucleic acid binding ,	nucleic acid	nucleic acid binding	0	en	121.5
FBgn0023184	Nop60B	Nucleolar protein at 60B	nucleolus	pseudouridylate synthase activity | inferred from sequence or structural similarity centromeric DNA binding | inferred from electronic annotation	pseudouridine synthesis | inferred from mutant phenotype rRNA processing | inferred from mutant phenotype ribosome biogenesis | inferred from mutant phenotype germ cell development | inferred from mutant phenotype rRNA processing | non-traceable author statement chromosome segregation | inferred from electronic annotation mitosis | inferred from electronic annotation rRNA metabolism | inferred fr…	P:GO:0007281:germ cell development	development		0	en	99.5
FBgn0050277	Oatp58Da	Organic anion transporting polypeptide 58Da	-	organic anion transporter activity | inferred from sequence or structural similarity transporter activity | inferred from electronic annotation	organic anion transport | inferred from sequence or structural similarity anion transport | inferred from electronic annotation ion transport | inferred from electronic annotation transport | inferred from electronic annotation	F:GO:0005215:transporter activity;P:GO:0006810:transport;C:GO:0016020:membrane;C:GO:0016021:integral to membrane	channel/transporter		5	en	113
FBgn0004646	ogre	optic ganglion reduced	-	gap-junction forming channel activity | inferred from electronic annotation	phototransduction | inferred from mutant phenotype visual behavior | inferred from sequence or structural similarity nervous system development | non-traceable author statement signal transduction | inferred from electronic annotation	C:GO:0005921:gap junction;F:GO:0015286:innexin channel activity;C:GO:0016021:integral to membrane	channel/transporter		0	en	102
FBgn0014001	Pak	PAK-kinase	-	protein serine/threonine kinase activity | inferred from sequence or structural similarity protein serine/threonine kinase activity | non-traceable author statement protein serine/threonine kinase activity | inferred from direct assay receptor signaling protein serine/threonine kinase activity | non-traceable author statement protein serine/threonine kinase activity | inferred from sequence or st…	cell adhesion | inferred from direct assay axon guidance | inferred from mutant phenotype AND inferred from physical interaction with dock JNK cascade | non-traceable author statement dorsal closure | traceable author statement axon guidance | traceable author statement axon guidance | inferred from genetic interaction with Dscam protein amino acid phosphorylation | non-traceable author statement…	F:GO:0004672:protein kinase activity;F:GO:0004674:protein serine/threonine kinase activity;F:GO:0005524:ATP binding;C:GO:0005925:focal adhesion;P:GO:0006468:protein amino acid phosphorylation;P:GO:0007155:cell adhesion;P:GO:0007254:JNK cascade;P:GO:0007391:dorsal closure;P:GO:0007411:axon guidance;P:GO:0008360:regulation of cell shape;F:GO:0016301:kinase activity;F:GO:0016740:transferase activity	signalling		63	en	85.5
FBgn0035975	PGRP-LA	Peptidoglycan recognition protein LA	-	peptidoglycan binding | non-traceable author statement peptidoglycan binding | inferred from sequence or structural similarity with EMBL:AB016605; protein_id:BAA77210.1 AND inferred from sequence or structural similarity with EMBL:AF076481; protein_id:AAC31820.1 AND inferred from sequence or structural similarity with HUGO:PGLYRP; OMIM:604963 peptidoglycan binding | inferred from sequence or stru…	detection of bacteria | non-traceable author statement immune response | inferred from sequence or structural similarity with EMBL:AB016605; protein_id:BAA77210.1 AND inferred from sequence or structural similarity with EMBL:AF076481; protein_id:AAC31820.1 AND inferred from sequence or structural similarity with HUGO:PGLYRP; OMIM:604963 innate immune response | non-traceable author statement pept…	N-acetylmuramoyl-L-alanine amidase activity , peptidoglycan binding , protein binding , defense response , detection of bacteria ,immune response , innate immune response , peptidoglycan catabolism	enzyme		1	en	103
FBgn0025806	Rap2l	Ras-associated protein 2-like	-	GTPase activity | inferred from sequence or structural similarity with SGD_LOCUS:RAS1; SGD:S0005627 GTPase activity | inferred from sequence or structural similarity GTP binding | inferred from electronic annotation	G-protein coupled receptor protein signaling pathway | inferred from electronic annotation cytokinesis | inferred from electronic annotation intracellular protein transport | inferred from electronic annotation mitosis | inferred from electronic annotation receptor mediated endocytosis | inferred from electronic annotation regulation of exocytosis | inferred from electronic annotation synaptic tr…	F:GO:0005525:GTP binding;P:GO:0007264:small GTPase mediated signal transduction	signalling		3	en	87
FBgn0025637	skpA		-	centromeric DNA binding | inferred from electronic annotation	DNA endoreduplication | inferred from mutant phenotype centrosome duplication | inferred from mutant phenotype chromosome condensation | inferred from mutant phenotype positive regulation of progression through mitotic cell cycle | inferred from mutant phenotype chromosome segregation | inferred from electronic annotation mitosis | inferred from electronic annotation proteolysis | inferred from e…	C:GO:0019005:SCF ubiquitin ligase complex	UPS	ubiquitination	2	en	138
FBgn0016984	sktl	skittles	-	1-phosphatidylinositol-4-phosphate 5-kinase activity | inferred from sequence or structural similarity with NCBI_gi:4505815 1-phosphatidylinositol-4-phosphate 5-kinase activity | non-traceable author statement 1-phosphatidylinositol-4-phosphate 5-kinase activity | traceable author statement	phosphorylation | non-traceable author statement peripheral nervous system development | inferred from mutant phenotype autophagic cell death | inferred from expression pattern salivary gland cell autophagic cell death | inferred from expression pattern G-protein coupled receptor protein signaling pathway | inferred from electronic annotation	P:GO:0007422:peripheral nervous system development;F:GO:0016301:kinase activity;F:GO:0016308:1-phosphatidylinositol-4-phosphate 5-kinase activity;P:GO:0035071:salivary gland cell death;P:GO:0048102:autophagic cell death	signalling		1	en	120.5
FBgn0005410	sno	strawberry notch	nucleus	ATP binding | inferred from electronic annotation helicase activity | inferred from electronic annotation nucleic acid binding | inferred from electronic annotation	embryonic development | non-traceable author statement imaginal disc morphogenesis | non-traceable author statement oogenesis (sensu Insecta) ; GO:0009993 | non-traceable author statement Notch signaling pathway | inferred from genetic interaction with H AND inferred from genetic interaction with Su(H) positive regulation of transcription from RNA polymerase II promoter | inferred from mutant phe…	F:GO:0003676:nucleic acid binding;F:GO:0003677:DNA binding;F:GO:0004386:helicase activity;F:GO:0005524:ATP binding;C:GO:0005634:nucleus;P:GO:0007173:epidermal growth factor receptor signaling pathway;P:GO:0007219:Notch signaling pathway;P:GO:0007466:cone cell fate commitment (sensu Endopterygota);P:GO:0008587:wing margin morphogenesis;P:GO:0009790:embryonic development;F:GO:0016787:hydrolase acti…	signalling		1	en	111
FBgn0011715	Snr1	Snf5-related 1	nucleus	RNA polymerase II transcription factor activity | non-traceable author statement transcription coactivator activity | inferred by curator from GO:0035060 general RNA polymerase II transcription factor activity | inferred from sequence or structural similarity with SGD_LOCUS:SNF5; SGD:S0000493	regulation of transcription | non-traceable author statement positive regulation of transcription, DNA-dependent | inferred from direct assay embryonic development (sensu Insecta) ; GO:0001700 | non-traceable author statement larval or pupal development (sensu Insecta) ; GO:0002165 | non-traceable author statement wing vein specification | inferred from mutant phenotype regulation of transcriptio…	C:GO:0000228:nuclear chromosome;P:GO:0006338:chromatin remodeling;P:GO:0007474:wing vein specification	transcription	general	1	en	91.5
FBgn0037515	Sp7	Serine protease 7	-	serine-type peptidase activity | non-traceable author statement trypsin activity | non-traceable author statement monophenol monooxygenase activator activity | inferred from sequence or structural similarity serine carboxypeptidase activity | non-traceable author statement	melanization defense response | non-traceable author statement proteolysis | non-traceable author statement defense response | non-traceable author statement positive regulation of melanization defense response | inferred from mutant phenotype	F:GO:0004263:chymotrypsin activity;F:GO:0004295:trypsin activity;P:GO:0006508:proteolysis and peptidolysis;P:GO:0007275:development;P:GO:0007596:blood coagulation;P:GO:0030195:negative regulation of blood coagulation	proteolysis		2	en	89.5
FBgn0028988	Spn1	Serine protease inhibitor 1	-	serine-type endopeptidase inhibitor activity | inferred from sequence or structural similarity with UniProt:Q60854 serine-type endopeptidase inhibitor activity | non-traceable author statement	proteolysis | inferred from electronic annotation	F:GO:0004867:serine-type endopeptidase inhibitor activity	proteolysis		0	en	131.5
FBgn0028561	sut3	sugar transporter 3	-	sugar porter activity | inferred from sequence or structural similarity glucose transporter activity | inferred from sequence or structural similarity with MGD:Slc2a3; MGI:MGI:95757	carbohydrate metabolism | inferred from electronic annotation carbohydrate transport | inferred from electronic annotation	F:GO:0005215:transporter activity;F:GO:0005351:sugar porter activity;P:GO:0006810:transport;P:GO:0008643:carbohydrate transport;C:GO:0016020:membrane;C:GO:0016021:integral to membrane	channel/transporter		1	en	120.5
FBgn0041182	TepII	Thiolester containing protein II	-	wide-spectrum protease inhibitor activity | inferred from sequence or structural similarity with UniProt:P20740 serine-type endopeptidase inhibitor activity | inferred from electronic annotation	antibacterial humoral response (sensu Protostomia) ; GO:0006961 | inferred from direct assay	F:GO:0004866:endopeptidase inhibitor activity;F:GO:0004867:serine-type endopeptidase inhibitor activity;F:GO:0017114:wide-spectrum protease inhibitor activity	proteolysis		0	en	115.5
FBgn0010416	TH1		-	mRNA binding | inferred from direct assay	negative regulation of transcription from RNA polymerase II promoter, mitotic | inferred from direct assay	F:GO:0003723:RNA binding;C:GO:0005634:nucleus;P:GO:0006350:transcription;P:GO:0006355:regulation of transcription, DNA-dependent;P:GO:0007070:negative regulation of transcription from RNA polymerase II promoter, mitotic;P:GO:0016481:negative regulation of transcription;C:GO:0017053:transcriptional repressor complex	transcription	transcription factor	0	en	91.5
FBgn0025352	Thiolase	Thiolase	-	acetyl-CoA C-acyltransferase activity | inferred from sequence or structural similarity with NCBI_gi:4504327 long-chain-3-hydroxyacyl-CoA dehydrogenase activity | inferred from sequence or structural similarity with UniProt:P55084	fatty acid beta-oxidation | inferred from sequence or structural similarity with UniProt:P55084	F:GO:0008415:acyltransferase activity;F:GO:0016740:transferase activity	enzyme		2	en	98
FBgn0023518	trr	trithorax-related	-	histone lysine N-methyltransferase activity (H3-K4 specific) ; GO:0042800 | inferred from direct assay receptor binding | inferred from physical interaction with EcR AND inferred from physical interaction with usp transcription coactivator activity | inferred from genetic interaction with EcR DNA binding | non-traceable author statement histone methyltransferase activity | non-traceable author st…	eye development (sensu Endopterygota) ; GO:0007456 | inferred from mutant phenotype histone methylation | inferred from direct assay positive regulation of transcription | inferred from genetic interaction with EcR progression of morphogenetic furrow (sensu Endopterygota) ; GO:0007458 | inferred from genetic interaction with hh AND inferred from mutant phenotype eye development (sensu Endopterygo…	F:GO:0003677:DNA binding;C:GO:0005634:nucleus;P:GO:0006355:regulation of transcription, DNA-dependent;P:GO:0007275:development	transcription	transcription factor	0	en	110
FBgn0037170	Trxr-2	thioredoxin reductase 2	-	antioxidant activity | inferred from sequence or structural similarity with UniProt:P91938 thioredoxin-disulfide reductase activity | inferred from sequence or structural similarity with UniProt:P91938 antioxidant activity | non-traceable author statement thioredoxin-disulfide reductase activity | inferred from direct assay FAD binding | inferred from electronic annotation disulfide oxidoreductas…	thioredoxin pathway | inferred from sequence or structural similarity with UniProt:P91938 sulfur metabolism | inferred from electronic annotation	F:GO:0004791:thioredoxin-disulfide reductase activity;C:GO:0005737:cytoplasm;C:GO:0005739:mitochondrion;P:GO:0006118:electron transport;F:GO:0015036:disulfide oxidoreductase activity;F:GO:0016491:oxidoreductase activity;F:GO:0016654:oxidoreductase activity, acting on NADH or NADPH, disulfide as acceptor;F:GO:0050660:FAD binding	enzyme		3	en	122.5
FBgn0035121	Tudor-SN		-	transcription coactivator activity | inferred from sequence or structural similarity with EMBL:U22055 nuclease activity | inferred from electronic annotation nucleic acid binding | inferred from electronic annotation	transcription from RNA polymerase II promoter | inferred from electronic annotation	F:GO:0003676:nucleic acid binding;F:GO:0004518:nuclease activity	RNA processing	others	0	en	112
FBgn0011725	twin		-	transcription regulator activity | inferred from sequence or structural similarity with SGD_LOCUS:CCR4; SGD:S0000019	oogenesis (sensu Insecta) ; GO:0009993 | inferred from mutant phenotype poly(A) tail shortening | inferred from mutant phenotype mRNA catabolism, deadenylylation-dependent decay | inferred from sequence or structural similarity with SGD_LOCUS:CCR4; SGD:S0000019 regulation of transcription from RNA polymerase II promoter | inferred from sequence or structural similarity with SGD_LOCUS:CCR4; SGD:S0…	F:GO:0000287:magnesium ion binding;F:GO:0003723:RNA binding;F:GO:0004518:nuclease activity;F:GO:0004527:exonuclease activity;C:GO:0005634:nucleus;P:GO:0006355:regulation of transcription, DNA-dependent;F:GO:0016787:hydrolase activity	transcription	transcription factor	?	en	116
FBgn0025549	unc-119		-	receptor activity | inferred from electronic annotation	sensory perception | inferred from electronic annotation sensory perception of chemical stimulus | inferred from electronic annotation visual perception | inferred from electronic annotation	receptor activity , sensory perception , sensory perception of chemical stimulus, visual perception	signalling		7	en	114
FBgn0040068	vav		-	Rho GTPase activator activity | inferred from sequence or structural similarity guanyl-nucleotide exchange factor activity | inferred from sequence or structural similarity diacylglycerol binding | inferred from sequence or structural similarity with InterPro:IPR002219 guanyl-nucleotide exchange factor activity | inferred from sequence or structural similarity with UniProt:P54100 Rho guanyl-nucle…	Rho protein signal transduction | inferred from sequence or structural similarity actin filament organization | inferred from mutant phenotype cell adhesion | inferred from mutant phenotype regulation of cell shape | inferred from mutant phenotype regulation of Rho protein signal transduction | inferred from electronic annotation	F:GO:0005085:guanyl-nucleotide exchange factor activity;F:GO:0005100:Rho GTPase activator activity;P:GO:0007015:actin filament organization;P:GO:0007155:cell adhesion;P:GO:0007242:intracellular signaling cascade;P:GO:0007266:Rho protein signal transduction;P:GO:0008360:regulation of cell shape;C:GO:0008372:cellular component unknown;F:GO:0019992:diacylglycerol binding	cytoskeleton		1	en	117
FBgn0005634	zip	zipper	-	ATPase activity, coupled | inferred from sequence or structural similarity motor activity | inferred from sequence or structural similarity with SGD_LOCUS:MYO1; SGD:S0001065 cytoskeletal protein binding | inferred from electronic annotation structural constituent of cytoskeleton | inferred from electronic annotation ATP binding | inferred from electronic annotation	dorsal closure | inferred from mutant phenotype muscle attachment | inferred from genetic interaction with l(2)gl muscle contraction | inferred from mutant phenotype myofibril assembly | inferred from mutant phenotype sarcomere organization | inferred from mutant phenotype dorsal closure, leading edge cell differentiation | inferred from mutant phenotype dorsal closure, spreading of leading edge …	P:GO:0001736:establishment of planar polarity;F:GO:0003774:motor activity;F:GO:0003779:actin binding;F:GO:0005516:calmodulin binding;F:GO:0005524:ATP binding;C:GO:0005856:cytoskeleton;P:GO:0006936:muscle contraction;P:GO:0007297:follicle cell migration (sensu Insecta);P:GO:0007391:dorsal closure;P:GO:0007395:dorsal closure, spreading of leading edge cells;C:GO:0016459:myosin;C:GO:0030018:Z disc;P…	cytoskeleton		0	en	122.5
FBgn0029826	CG6041		-	trypsin activity | non-traceable author statement trypsin activity | inferred from sequence or structural similarity with UniProt:P00761	proteolysis | inferred from electronic annotation	F:GO:0004263:chymotrypsin activity;F:GO:0004295:trypsin activity;P:GO:0006508:proteolysis and peptidolysis	proteolysis		6	en	112
